# Supplementary material for: Bis­(thio­cyanato-κN)[tris(pyridin-2-yl­meth­yl)amine-κ4 N]­iron(II)
Source: Acta Crystallogr Sect E Struct Rep Online. 2014 Jan 8;70(Pt 2):m35. doi: 10.1107/S1600536813034818 (PMC3998248; doi:10.1107/S1600536813034818)
Supplement: Supplementary file 1 [file e-70-00m35-sup1.cif]

##############################################################################
#                                                                            #
# This CIF contains the data in a paper accepted for publication in          #
# Acta Crystallographica Section E. It conforms to the requirements of       #
# Notes for Authors for Acta Crystallographica Section E, and has been       #
# peer reviewed under the auspices of the IUCr Commission on Journals.       #
#                                                                            #
# Full details of the Crystallographic Information File format               #
# are given in the paper "The Crystallographic Information File (CIF):       #
# a New Standard Archive File for Crystallography" by S. R. Hall, F. H.      #
# Allen and I. D. Brown [Acta Cryst. (1991), A47, 655-685].                  #
#                                                                            #
# The current version of the core CIF dictionary is obtainable from          #
# ftp://ftp.iucr.org/pub/cif_core.dic.                                       #
#                                                                            #
# Software is freely available for graphical display of the structure(s)     #
# in this CIF. For information consult the CIF software page                 #
# http://www.iucr.org/resources/cif/software.                                #
#                                                                            #
# This file may be used for bona fide research purposes within the           #
# scientific community so long as proper attribution is given to the journal # 
# article from which it was obtained.                                        #
#                                                                            #
##############################################################################
data_I
_audit_creation_method     SHELXL-97
_database_code_depnum_ccdc_archive     'CCDC 979003'
_chemical_name_systematic
;\
Bis(thiocyanato-\k<i>N</i>)[tris(pyridin-2-ylmethyl)amine-\
\k^4^<i>N</i>]iron(II)
;
_chemical_name_common     ?
_chemical_formula_moiety     'C20 H18 Fe N6 S2'
_chemical_formula_sum     'C20 H18 Fe N6 S2'
_chemical_formula_iupac     '[Fe (N C S)2 (C18 H18 N4)]'
_chemical_formula_weight     462.37
_chemical_melting_point     ?
_symmetry_cell_setting     monoclinic
_symmetry_space_group_name_H-M     'C 2/c'
_symmetry_space_group_name_Hall     '-C 2yc'
loop_
    _symmetry_equiv_pos_as_xyz
    'x, y, z'
    '-x, y, -z+1/2'
    'x+1/2, y+1/2, z'
    '-x+1/2, y+1/2, -z+1/2'
    '-x, -y, -z'
    'x, -y, z-1/2'
    '-x+1/2, -y+1/2, -z'
    'x+1/2, -y+1/2, z-1/2'
_cell_length_a     23.714(5)
_cell_length_b     11.827(2)
_cell_length_c     17.580(3)
_cell_angle_alpha     90.00
_cell_angle_beta     112.87(3)
_cell_angle_gamma     90.00
_cell_volume     4543.0(18)
_cell_formula_units_Z     8
_cell_measurement_reflns_used     5300
_cell_measurement_theta_min     3.1
_cell_measurement_theta_max     27.5
_cell_measurement_temperature     123(2)
_exptl_crystal_description     block
_exptl_crystal_colour     yellow
_exptl_crystal_size_max     0.20
_exptl_crystal_size_mid     0.20
_exptl_crystal_size_min     0.10
_exptl_crystal_density_diffrn     1.352
_exptl_crystal_density_meas     ?
_exptl_crystal_density_method     'not measured'
_exptl_crystal_F_000     1904
_exptl_absorpt_coefficient_mu     0.865
_exptl_absorpt_correction_type     multi-scan
_exptl_absorpt_process_details     '(CrystalClear; Rigaku, 2008)'
_exptl_absorpt_correction_T_min     0.84
_exptl_absorpt_correction_T_max     0.92
_exptl_special_details     ?
_diffrn_ambient_temperature     123(2)
_diffrn_radiation_type     MoK\a
_diffrn_radiation_wavelength     0.71073
_diffrn_radiation_source     'Rotating Anode'
_diffrn_radiation_monochromator     'Confocal'
_diffrn_measurement_device_type     'Rigaku Saturn70'
_diffrn_measurement_method     'dtprofit.ref'
_diffrn_detector_area_resol_mean     28.5714
_diffrn_reflns_number     10256
_diffrn_reflns_av_R_equivalents     0.0594
_diffrn_reflns_av_sigmaI/netI     0.0886
_diffrn_reflns_theta_min     3.10
_diffrn_reflns_theta_max     26.00
_diffrn_reflns_theta_full     26.00
_diffrn_measured_fraction_theta_max     0.995
_diffrn_measured_fraction_theta_full     0.995
_diffrn_reflns_limit_h_min     -29
_diffrn_reflns_limit_h_max     28
_diffrn_reflns_limit_k_min     -13
_diffrn_reflns_limit_k_max     14
_diffrn_reflns_limit_l_min     -21
_diffrn_reflns_limit_l_max     15
_diffrn_standards_number     ?
_diffrn_standards_interval_count     ?
_diffrn_standards_interval_time     ?
_diffrn_standards_decay_%     ?
_refine_special_details
;
Refinement of <i>F</i>^2^ against ALL reflections. The weighted <i>R</i>-factor
<i>wR</i> and goodness of fit <i>S</i> are based on <i>F</i>^2^, conventional
<i>R</i>-factors <i>R</i> are based on <i>F</i>, with <i>F</i> set to zero for
negative <i>F</i>^2^. The threshold expression of <i>F</i>^2^ >
\s(<i>F</i>^2^) is used only for calculating <i>R</i>-factors(gt) <i>etc</i>.
and is not relevant to the choice of reflections for refinement.
<i>R</i>-factors based on <i>F</i>^2^ are statistically about twice as large
as those based on <i>F</i>, and <i>R</i>- factors based on ALL data will be
even larger.
;
_reflns_number_total     4456
_reflns_number_gt     3275
_reflns_threshold_expression     >2sigma(I)
_refine_ls_structure_factor_coef     Fsqd
_refine_ls_matrix_type     full
_refine_ls_R_factor_all     0.0976
_refine_ls_R_factor_gt     0.0693
_refine_ls_wR_factor_gt     0.1846
_refine_ls_wR_factor_ref     0.2027
_refine_ls_goodness_of_fit_ref     1.108
_refine_ls_restrained_S_all     1.108
_refine_ls_number_reflns     4456
_refine_ls_number_parameters     283
_refine_ls_number_restraints     0
_refine_ls_hydrogen_treatment     mixed
_refine_ls_weighting_scheme     calc
_refine_ls_weighting_details
         'calc w=1/[\s^2^(Fo^2^)+(0.0906P)^2^+9.7621P] where P=(Fo^2^+2Fc^2^)/3'
_atom_sites_solution_hydrogens     geom
_atom_sites_solution_primary     direct
_atom_sites_solution_secondary     difmap
_refine_ls_shift/su_max     0.000
_refine_ls_shift/su_mean     0.000
_refine_diff_density_max     0.421
_refine_diff_density_min     -0.471
_refine_ls_extinction_method     none
_refine_ls_extinction_coef     ?
loop_
    _atom_type_symbol
    _atom_type_description
    _atom_type_scat_dispersion_real
    _atom_type_scat_dispersion_imag
    _atom_type_scat_source
    'C' 'C' 0.0033 0.0016
                         'International Tables Vol C Tables 4.2.6.8 and 6.1.1.4'
    'H' 'H' 0.0000 0.0000
                         'International Tables Vol C Tables 4.2.6.8 and 6.1.1.4'
    'Fe' 'Fe' 0.3463 0.8444
                         'International Tables Vol C Tables 4.2.6.8 and 6.1.1.4'
    'N' 'N' 0.0061 0.0033
                         'International Tables Vol C Tables 4.2.6.8 and 6.1.1.4'
    'S' 'S' 0.1246 0.1234
                         'International Tables Vol C Tables 4.2.6.8 and 6.1.1.4'
_computing_data_collection     'CrystalClear (Rigaku, 2008)'
_computing_cell_refinement     'CrystalClear (Rigaku, 2008)'
_computing_data_reduction     'CrystalClear (Rigaku, 2008)'
_computing_structure_solution     'SHELXTL (Sheldrick, 2008)'
_computing_structure_refinement     'SHELXTL (Sheldrick, 2008)'
_computing_molecular_graphics     'SHELXTL (Sheldrick, 2008)'
_computing_publication_material     'SHELXTL (Sheldrick, 2008)'
loop_
    _atom_site_type_symbol
    _atom_site_label
    _atom_site_fract_x
    _atom_site_fract_y
    _atom_site_fract_z
    _atom_site_U_iso_or_equiv
    _atom_site_adp_type
    _atom_site_calc_flag
    _atom_site_refinement_flags
    _atom_site_occupancy
    _atom_site_symmetry_multiplicity
    _atom_site_disorder_assembly
    _atom_site_disorder_group
    C C1 0.4648(2) 0.4925(4) 0.3477(3) 0.0314(12) Uani d . 1 1 . .
    H H1 0.4527 0.5481 0.3053 0.038 Uiso calc R 1 1 . .
    C C2 0.5264(3) 0.4840(6) 0.3995(4) 0.0453(16) Uani d . 1 1 . .
    C C3 0.5440(3) 0.4028(6) 0.4600(4) 0.0500(18) Uani d . 1 1 . .
    H H3 0.5858 0.3957 0.4960 0.060 Uiso calc R 1 1 . .
    C C4 0.5011(3) 0.3321(5) 0.4683(4) 0.0442(15) Uani d . 1 1 . .
    H H4 0.5126 0.2749 0.5095 0.053 Uiso calc R 1 1 . .
    C C5 0.4394(2) 0.3459(4) 0.4144(3) 0.0291(11) Uani d . 1 1 . .
    C C6 0.3910(3) 0.2752(5) 0.4272(3) 0.0308(12) Uani d . 1 1 . .
    C C7 0.3845(3) 0.2760(5) 0.1662(4) 0.0365(13) Uani d . 1 1 . .
    C C8 0.4054(3) 0.1794(5) 0.1395(4) 0.0515(18) Uani d . 1 1 . .
    C C9 0.3991(3) 0.0772(5) 0.1708(4) 0.0537(19) Uani d . 1 1 . .
    H H9 0.4129 0.0104 0.1534 0.064 Uiso calc R 1 1 . .
    C C10 0.3727(3) 0.0710(4) 0.2277(4) 0.0394(14) Uani d . 1 1 . .
    H H10 0.3684 0.0003 0.2507 0.047 Uiso calc R 1 1 . .
    C C11 0.3524(2) 0.1698(4) 0.2509(3) 0.0269(11) Uani d . 1 1 . .
    C C12 0.3195(2) 0.1693(4) 0.3090(3) 0.0301(12) Uani d . 1 1 . .
    H H12A 0.2750 0.1604 0.2770 0.036 Uiso calc R 1 1 . .
    H H12B 0.3337 0.1043 0.3473 0.036 Uiso calc R 1 1 . .
    C C13 0.3010(2) 0.6046(4) 0.3840(3) 0.0268(11) Uani d . 1 1 . .
    H H13 0.3135 0.6574 0.3528 0.032 Uiso calc R 1 1 . .
    C C14 0.2846(3) 0.6447(4) 0.4460(4) 0.0334(13) Uani d . 1 1 . .
    C C15 0.2664(3) 0.5696(4) 0.4917(4) 0.0368(13) Uani d . 1 1 . .
    H H15 0.2550 0.5950 0.5349 0.044 Uiso calc R 1 1 . .
    C C16 0.2654(3) 0.4564(5) 0.4731(4) 0.0374(14) Uani d . 1 1 . .
    C C17 0.2822(2) 0.4211(4) 0.4102(3) 0.0239(10) Uani d . 1 1 . .
    C C18 0.2812(3) 0.2989(4) 0.3860(4) 0.0322(12) Uani d . 1 1 . .
    H H18A 0.2862 0.2501 0.4340 0.039 Uiso calc R 1 1 . .
    H H18B 0.2412 0.2809 0.3414 0.039 Uiso calc R 1 1 . .
    C C19 0.3519(2) 0.6301(4) 0.1751(3) 0.0280(11) Uani d . 1 1 . .
    C C20 0.1843(2) 0.3861(4) 0.1455(3) 0.0283(11) Uani d . 1 1 . .
    Fe Fe1 0.32597(3) 0.41694(5) 0.26973(4) 0.0221(2) Uani d . 1 1 . .
    H H2 0.550(2) 0.542(4) 0.396(3) 0.026 Uiso d . 1 1 . .
    H H7 0.391(2) 0.349(5) 0.147(3) 0.026 Uiso d . 1 1 . .
    H H8 0.416(2) 0.182(4) 0.092(3) 0.026 Uiso d . 1 1 . .
    H H14 0.287(2) 0.726(4) 0.459(3) 0.026 Uiso d . 1 1 . .
    H H16 0.248(2) 0.408(4) 0.495(3) 0.026 Uiso d . 1 1 . .
    H H6A 0.405(2) 0.203(5) 0.442(3) 0.026 Uiso d . 1 1 . .
    H H6B 0.382(2) 0.298(4) 0.469(3) 0.026 Uiso d . 1 1 . .
    N N1 0.42170(18) 0.4244(3) 0.3555(3) 0.0259(9) Uani d . 1 1 . .
    N N2 0.35696(18) 0.2708(3) 0.2191(3) 0.0256(9) Uani d . 1 1 . .
    N N3 0.30029(17) 0.4938(3) 0.3656(2) 0.0201(8) Uani d . 1 1 . .
    N N4 0.33090(18) 0.2760(3) 0.3573(3) 0.0240(9) Uani d . 1 1 . .
    N N5 0.3355(2) 0.5542(4) 0.2041(3) 0.0376(11) Uani d . 1 1 . .
    N N6 0.23443(19) 0.3841(3) 0.1954(3) 0.0303(10) Uani d . 1 1 . .
    S S1 0.37451(7) 0.73656(12) 0.13592(10) 0.0415(4) Uani d . 1 1 . .
    S S2 0.11437(7) 0.39138(13) 0.07738(11) 0.0517(5) Uani d . 1 1 . .
loop_
    _atom_site_aniso_label
    _atom_site_aniso_U_11
    _atom_site_aniso_U_22
    _atom_site_aniso_U_33
    _atom_site_aniso_U_12
    _atom_site_aniso_U_13
    _atom_site_aniso_U_23
    C1 0.029(3) 0.035(3) 0.030(3) -0.009(2) 0.012(2) -0.006(2)
    C2 0.026(3) 0.060(4) 0.048(4) -0.013(3) 0.013(3) -0.030(3)
    C3 0.023(3) 0.081(5) 0.042(4) 0.005(3) 0.008(3) -0.028(4)
    C4 0.032(3) 0.060(4) 0.034(3) 0.021(3) 0.007(3) -0.008(3)
    C5 0.029(3) 0.032(3) 0.023(3) 0.010(2) 0.007(2) -0.004(2)
    C6 0.040(3) 0.028(3) 0.022(3) 0.010(2) 0.010(2) 0.007(2)
    C7 0.049(3) 0.031(3) 0.033(3) 0.000(2) 0.021(3) 0.002(2)
    C8 0.084(5) 0.038(3) 0.054(4) 0.001(3) 0.050(4) -0.003(3)
    C9 0.090(5) 0.030(3) 0.063(5) 0.015(3) 0.053(4) 0.003(3)
    C10 0.060(4) 0.025(3) 0.044(4) 0.002(3) 0.033(3) -0.003(2)
    C11 0.034(3) 0.021(2) 0.026(3) 0.001(2) 0.011(2) -0.002(2)
    C12 0.043(3) 0.020(2) 0.032(3) -0.002(2) 0.019(3) 0.002(2)
    C13 0.033(3) 0.021(2) 0.025(3) -0.002(2) 0.009(2) 0.006(2)
    C14 0.042(3) 0.019(3) 0.042(3) 0.009(2) 0.019(3) -0.001(2)
    C15 0.053(4) 0.027(3) 0.038(3) 0.008(2) 0.026(3) 0.002(2)
    C16 0.053(4) 0.025(3) 0.046(4) 0.005(2) 0.032(3) 0.008(3)
    C17 0.026(3) 0.019(2) 0.025(3) 0.0048(19) 0.008(2) 0.003(2)
    C18 0.048(3) 0.020(2) 0.042(3) -0.006(2) 0.032(3) 0.001(2)
    C19 0.032(3) 0.031(3) 0.018(3) 0.003(2) 0.005(2) -0.001(2)
    C20 0.034(3) 0.018(2) 0.032(3) -0.001(2) 0.012(3) -0.006(2)
    Fe1 0.0252(4) 0.0184(4) 0.0213(4) -0.0012(3) 0.0075(3) 0.0002(3)
    N1 0.024(2) 0.027(2) 0.024(2) -0.0009(17) 0.0062(18) -0.0084(18)
    N2 0.034(2) 0.0190(19) 0.023(2) -0.0005(17) 0.0102(19) 0.0027(17)
    N3 0.0198(19) 0.0190(19) 0.018(2) -0.0029(15) 0.0035(16) 0.0009(16)
    N4 0.029(2) 0.0165(19) 0.028(2) 0.0000(16) 0.0131(19) 0.0017(17)
    N5 0.044(3) 0.033(2) 0.038(3) 0.002(2) 0.017(2) 0.004(2)
    N6 0.028(2) 0.022(2) 0.032(3) -0.0008(17) 0.002(2) -0.0096(18)
    S1 0.0507(9) 0.0343(8) 0.0475(9) -0.0017(6) 0.0279(8) 0.0099(7)
    S2 0.0352(9) 0.0469(9) 0.0526(11) 0.0060(7) -0.0051(8) -0.0199(8)
_geom_special_details
;
All e.s.d.'s (except the e.s.d. in the dihedral angle between two l.s. planes)
are estimated using the full covariance matrix. The cell e.s.d.'s are taken
into account individually in the estimation of e.s.d.'s in distances, angles
and torsion angles; correlations between e.s.d.'s in cell parameters are only
used when they are defined by crystal symmetry. An approximate (isotropic)
treatment of cell e.s.d.'s is used for estimating e.s.d.'s involving l.s.
planes.
;
loop_
    _geom_bond_atom_site_label_1
    _geom_bond_atom_site_label_2
    _geom_bond_site_symmetry_2
    _geom_bond_distance
    _geom_bond_publ_flag
    C1 N1 . 1.350(6) ?
    C1 C2 . 1.393(8) ?
    C1 H1 . 0.9500 ?
    C2 C3 . 1.372(10) ?
    C2 H2 . 0.91(5) ?
    C3 C4 . 1.367(9) ?
    C3 H3 . 0.9500 ?
    C4 C5 . 1.409(7) ?
    C4 H4 . 0.9500 ?
    C5 N1 . 1.332(7) ?
    C5 C6 . 1.506(7) ?
    C6 N4 . 1.476(6) ?
    C6 H6A . 0.91(5) ?
    C6 H6B . 0.88(5) ?
    C7 N2 . 1.330(7) ?
    C7 C8 . 1.396(8) ?
    C7 H7 . 0.96(5) ?
    C8 C9 . 1.361(9) ?
    C8 H8 . 0.97(5) ?
    C9 C10 . 1.373(8) ?
    C9 H9 . 0.9500 ?
    C10 C11 . 1.385(7) ?
    C10 H10 . 0.9500 ?
    C11 N2 . 1.341(6) ?
    C11 C12 . 1.509(7) ?
    C12 N4 . 1.485(6) ?
    C12 H12A . 0.9900 ?
    C12 H12B . 0.9900 ?
    C13 N3 . 1.349(6) ?
    C13 C14 . 1.377(7) ?
    C13 H13 . 0.9500 ?
    C14 C15 . 1.373(8) ?
    C14 H14 . 0.98(5) ?
    C15 C16 . 1.376(7) ?
    C15 H15 . 0.9500 ?
    C16 C17 . 1.378(7) ?
    C16 H16 . 0.87(5) ?
    C17 N3 . 1.341(6) ?
    C17 C18 . 1.504(6) ?
    C18 N4 . 1.477(6) ?
    C18 H18A . 0.9900 ?
    C18 H18B . 0.9900 ?
    C19 N5 . 1.172(7) ?
    C19 S1 . 1.623(5) ?
    C20 N6 . 1.172(7) ?
    C20 S2 . 1.626(6) ?
    Fe1 N1 . 2.185(4) y
    Fe1 N2 . 2.197(4) y
    Fe1 N3 . 2.199(4) y
    Fe1 N4 . 2.241(4) y
    Fe1 N5 . 2.054(5) y
    Fe1 N6 . 2.089(4) y
loop_
    _geom_angle_atom_site_label_1
    _geom_angle_atom_site_label_2
    _geom_angle_atom_site_label_3
    _geom_angle_site_symmetry_1
    _geom_angle_site_symmetry_3
    _geom_angle
    _geom_angle_publ_flag
    N1 C1 C2 . . 122.2(5) ?
    N1 C1 H1 . . 118.9 ?
    C2 C1 H1 . . 118.9 ?
    C3 C2 C1 . . 118.8(6) ?
    C3 C2 H2 . . 125(4) ?
    C1 C2 H2 . . 115(4) ?
    C4 C3 C2 . . 119.8(6) ?
    C4 C3 H3 . . 120.1 ?
    C2 C3 H3 . . 120.1 ?
    C3 C4 C5 . . 118.6(6) ?
    C3 C4 H4 . . 120.7 ?
    C5 C4 H4 . . 120.7 ?
    N1 C5 C4 . . 122.3(5) ?
    N1 C5 C6 . . 118.3(4) ?
    C4 C5 C6 . . 119.2(5) ?
    N4 C6 C5 . . 114.7(4) ?
    N4 C6 H6A . . 111(3) ?
    C5 C6 H6A . . 111(3) ?
    N4 C6 H6B . . 103(3) ?
    C5 C6 H6B . . 113(3) ?
    H6A C6 H6B . . 102(5) ?
    N2 C7 C8 . . 122.2(5) ?
    N2 C7 H7 . . 119(3) ?
    C8 C7 H7 . . 119(3) ?
    C9 C8 C7 . . 118.8(6) ?
    C9 C8 H8 . . 119(3) ?
    C7 C8 H8 . . 121(3) ?
    C8 C9 C10 . . 119.7(5) ?
    C8 C9 H9 . . 120.2 ?
    C10 C9 H9 . . 120.2 ?
    C9 C10 C11 . . 118.6(5) ?
    C9 C10 H10 . . 120.7 ?
    C11 C10 H10 . . 120.7 ?
    N2 C11 C10 . . 122.4(5) ?
    N2 C11 C12 . . 115.6(4) ?
    C10 C11 C12 . . 121.8(4) ?
    N4 C12 C11 . . 110.9(4) ?
    N4 C12 H12A . . 109.5 ?
    C11 C12 H12A . . 109.5 ?
    N4 C12 H12B . . 109.5 ?
    C11 C12 H12B . . 109.5 ?
    H12A C12 H12B . . 108.1 ?
    N3 C13 C14 . . 122.9(4) ?
    N3 C13 H13 . . 118.5 ?
    C14 C13 H13 . . 118.5 ?
    C15 C14 C13 . . 119.3(5) ?
    C15 C14 H14 . . 120(3) ?
    C13 C14 H14 . . 121(3) ?
    C14 C15 C16 . . 118.2(5) ?
    C14 C15 H15 . . 120.9 ?
    C16 C15 H15 . . 120.9 ?
    C15 C16 C17 . . 120.0(5) ?
    C15 C16 H16 . . 120(3) ?
    C17 C16 H16 . . 119(3) ?
    N3 C17 C16 . . 122.3(4) ?
    N3 C17 C18 . . 115.1(4) ?
    C16 C17 C18 . . 122.6(4) ?
    N4 C18 C17 . . 110.2(4) ?
    N4 C18 H18A . . 109.6 ?
    C17 C18 H18A . . 109.6 ?
    N4 C18 H18B . . 109.6 ?
    C17 C18 H18B . . 109.6 ?
    H18A C18 H18B . . 108.1 ?
    N5 C19 S1 . . 179.1(5) ?
    N6 C20 S2 . . 178.7(5) ?
    N5 Fe1 N6 . . 96.34(18) ?
    N5 Fe1 N1 . . 92.51(18) ?
    N6 Fe1 N1 . . 170.87(16) ?
    N5 Fe1 N2 . . 105.47(17) ?
    N6 Fe1 N2 . . 91.73(15) ?
    N1 Fe1 N2 . . 83.71(15) ?
    N5 Fe1 N3 . . 103.16(16) ?
    N6 Fe1 N3 . . 91.49(15) ?
    N1 Fe1 N3 . . 88.68(14) ?
    N2 Fe1 N3 . . 150.64(14) ?
    N5 Fe1 N4 . . 170.32(17) ?
    N6 Fe1 N4 . . 93.18(16) ?
    N1 Fe1 N4 . . 78.06(15) ?
    N2 Fe1 N4 . . 75.94(14) ?
    N3 Fe1 N4 . . 74.74(14) ?
    C5 N1 C1 . . 118.2(5) ?
    C5 N1 Fe1 . . 116.0(3) ?
    C1 N1 Fe1 . . 125.3(4) ?
    C7 N2 C11 . . 118.3(4) ?
    C7 N2 Fe1 . . 125.5(3) ?
    C11 N2 Fe1 . . 116.0(3) ?
    C17 N3 C13 . . 117.3(4) ?
    C17 N3 Fe1 . . 115.5(3) ?
    C13 N3 Fe1 . . 127.2(3) ?
    C6 N4 C18 . . 111.0(4) ?
    C6 N4 C12 . . 111.9(4) ?
    C18 N4 C12 . . 111.0(4) ?
    C6 N4 Fe1 . . 110.6(3) ?
    C18 N4 Fe1 . . 105.3(3) ?
    C12 N4 Fe1 . . 106.9(3) ?
    C19 N5 Fe1 . . 168.1(4) ?
    C20 N6 Fe1 . . 165.9(4) ?
loop_
    _geom_hbond_atom_site_label_D
    _geom_hbond_atom_site_label_H
    _geom_hbond_atom_site_label_A
    _geom_hbond_site_symmetry_A
    _geom_hbond_distance_DH
    _geom_hbond_distance_HA
    _geom_hbond_distance_DA
    _geom_hbond_angle_DHA
    C4 H4 S2 8_556 0.95 2.98 3.725(6) 136.4
    C12 H12B S2 4_545 0.99 2.89 3.850(5) 163.8
    C18 H18B S1 4_545 0.99 2.97 3.635(5) 125.6
data_global
_journal_date_recd_electronic     2013-12-26
_journal_date_accepted     2013-12-29
_journal_name_full     'Acta Crystallographica, Section E'
_journal_year     2014
_journal_volume     70
_journal_issue      2
_journal_page_first     m35
_journal_page_last     m35
_journal_paper_category     QM
_journal_paper_doi     10.1107/S1600536813034818
_journal_coeditor_code     XU5762
_publ_contact_author_name     'Osamu Sato'
_publ_contact_author_address
;
Institute for Materials Chemistry and Engineering, Kyushu University
6-1 Kasuga-koen, Kasuga, Fukuoka 816-8580, Japan
;
_publ_contact_author_email     'sato@cm.kyushu-u.ac.jp'
_publ_contact_author_fax     '+81925837787'
_publ_contact_author_phone     '+81925837787'
_publ_section_title
;\
Bis(thiocyanato-\k<i>N</i>)[tris(pyridin-2-ylmethyl)amine-\k^4^<i>N</i>]\
iron(II)
;
loop_
    _publ_author_name
    _publ_author_footnote
    _publ_author_address
    'Dai, Jing-Wei' .
;
Institute for Materials Chemistry and Engineering, Kyushu University
6-1 Kasuga-koen, Kasuga, Fukuoka 816-8580, Japan
;
    'Li, Zhao-Yang' .
;
Department of Chemistry, Graduate School of Science, Tohoku University
6-3 Aramaki-Aza-Aoba, Aoba-ku, Sendai 980-8578, Japan
;
    'Sato, Osamu' .
;
Institute for Materials Chemistry and Engineering, Kyushu University
6-1 Kasuga-koen, Kasuga, Fukuoka 816-8580, Japan
;
