# Supplementary material for: Bis­(thio­cyanato-κN)[tris(pyridin-2-yl­meth­yl)amine-κ4 N]­iron(II)
Source: Acta Crystallogr Sect E Struct Rep Online. 2014 Jan 8;70(Pt 2):m35. doi: 10.1107/S1600536813034818 (PMC3998248; doi:10.1107/S1600536813034818)
Supplement: Supplementary file 2 [file e-70-00m35-Isup2.hkl]

# 
# h,k,l, Fc-squared, Fo-squared, sigma(Fo-squared) and status flag 
# 
data_I
_shelx_title ' b in C2/c' 
_shelx_refln_list_code          4 
_shelx_F_calc_maximum      494.15 
_exptl_crystal_F_000      1904.00 
_reflns_d_resolution_high  0.8107 
 
loop_ 
 _symmetry_equiv_pos_as_xyz 
 'x, y, z' 
 '-x, y, -z+1/2' 
 'x+1/2, y+1/2, z' 
 '-x+1/2, y+1/2, -z+1/2' 
 '-x, -y, -z' 
 'x, -y, z-1/2' 
 '-x+1/2, -y+1/2, -z' 
 'x+1/2, -y+1/2, z-1/2' 
 
_cell_length_a    23.7140 
_cell_length_b    11.8270 
_cell_length_c    17.5800 
_cell_angle_alpha  90.000 
_cell_angle_beta  112.870 
_cell_angle_gamma  90.000 
 
_shelx_F_squared_multiplier     1.000 
 
loop_ 
 _refln_index_h 
 _refln_index_k 
 _refln_index_l 
 _refln_F_squared_calc 
 _refln_F_squared_meas 
 _refln_F_squared_sigma 
 _refln_observed_status 
   4   0   0    89948.16    74542.45   6050.62 o 
   6   0   0    16212.59    16159.48    487.40 o 
   8   0   0     1406.38     1958.68    181.44 o 
  10   0   0     1512.28     1265.29    195.63 o 
  12   0   0      155.41      306.17    150.91 o 
  14   0   0    17812.77    16348.73    765.67 o 
  16   0   0     1920.61     2007.53    352.85 o 
  18   0   0    10267.76    11218.54    917.30 o 
  20   0   0     9909.79    11773.33   1146.57 o 
  22   0   0      107.21      -68.92    169.53 o 
  24   0   0      979.15      924.08    189.12 o 
  26   0   0        8.58      361.55    356.72 o 
   3   1   0     7832.73     9701.64    112.79 o 
   5   1   0   152226.09   156088.52   5051.54 o 
   7   1   0    12296.42    11492.81    210.77 o 
   9   1   0    33592.93    33799.16    360.43 o 
  11   1   0      922.29     1090.50    201.68 o 
  13   1   0     2218.94     2627.96    204.67 o 
  15   1   0     3528.02     3462.03    335.30 o 
  17   1   0       21.65      278.75    163.12 o 
  19   1   0      237.36      218.37    183.19 o 
  21   1   0      945.49      731.15    228.97 o 
  23   1   0     3269.13     3932.00    345.77 o 
  25   1   0       70.95      175.57    124.69 o 
   0   2   0     1075.97     1043.65     55.58 o 
   2   2   0     1621.12     1946.50     69.66 o 
   4   2   0    52063.60    50501.73    527.05 o 
   6   2   0      499.05      645.14    134.58 o 
   8   2   0    32313.91    30312.34    338.33 o 
  10   2   0      367.24      444.92     67.19 o 
  12   2   0     3889.54      875.95     71.83 o 
  14   2   0     6883.15     6613.15    302.49 o 
  16   2   0     1366.53     1482.20    170.71 o 
  18   2   0      189.57      247.69    109.01 o 
  20   2   0      561.49      421.93    338.34 o 
  22   2   0        9.70       -8.49    164.21 o 
  24   2   0       72.83      167.38    126.49 o 
  26   2   0        5.15      161.71    142.06 o 
   1   3   0      647.11     1651.08    164.17 o 
   3   3   0      785.88      700.17     56.32 o 
   5   3   0     2056.56     2740.49     97.98 o 
   7   3   0     1990.85     1732.21     69.33 o 
   9   3   0      674.02      667.21     96.85 o 
  11   3   0      867.12     1060.72    200.18 o 
  13   3   0     1654.02     1460.17    315.90 o 
  15   3   0     4732.76     4222.68    350.29 o 
  17   3   0      250.10      287.80    138.41 o 
  19   3   0     1871.56     1829.33    199.54 o 
  21   3   0       64.29      105.40    142.81 o 
  23   3   0      900.81      911.40    197.56 o 
  25   3   0      175.84      291.64    145.38 o 
   0   4   0    13991.21    16797.63    775.71 o 
   2   4   0     9948.99    10423.99    153.98 o 
   4   4   0      893.54      982.29     74.57 o 
   6   4   0       43.02      162.85     40.66 o 
   8   4   0     9824.98     8915.98    248.28 o 
  10   4   0      414.64      392.49     64.46 o 
  12   4   0     8461.01     7278.90    276.05 o 
  14   4   0     1673.29     1804.04    199.12 o 
  16   4   0      164.90      125.51     76.53 o 
  18   4   0     4377.57     4715.92    410.25 o 
  20   4   0        7.58       64.78    117.02 o 
  22   4   0      365.44      256.97    146.57 o 
  24   4   0      253.40      148.06     78.72 o 
   1   5   0     5873.20     5871.29    110.24 o 
   3   5   0     1407.06     1254.69     80.15 o 
   5   5   0    12139.38    13074.41    300.76 o 
   7   5   0     3147.60     3052.27    134.65 o 
   9   5   0    43799.03    45302.00   1229.96 o 
  11   5   0     9830.93     9651.54    330.30 o 
  13   5   0     7681.50     8110.21    811.16 o 
  15   5   0     1667.51     2201.64    199.93 o 
  17   5   0       37.38      134.73     50.04 o 
  19   5   0      208.02      274.98     97.13 o 
  21   5   0       57.20       53.93    151.39 o 
  23   5   0     3766.75     3843.39    423.71 o 
  25   5   0     1211.16     1090.16    300.99 o 
   0   6   0    73969.06    61282.65   5873.48 o 
   2   6   0    17931.16    18343.65    451.65 o 
   4   6   0    33950.05    32562.28    700.25 o 
   6   6   0     2318.45     2151.71    126.41 o 
   8   6   0      341.30      328.64     49.97 o 
  10   6   0      132.79      404.87     69.39 o 
  12   6   0     1223.70     1263.96    167.27 o 
  14   6   0    10477.68     9376.08    563.10 o 
  16   6   0     2637.10     2962.24    290.71 o 
  18   6   0     5134.11     4828.74    344.36 o 
  20   6   0     9767.04    10310.95    690.94 o 
  22   6   0      279.48      538.59    160.62 o 
  24   6   0     1737.83     1385.81    350.02 o 
   1   7   0     7130.99     6310.36    243.26 o 
   3   7   0    41618.38    40346.15    820.68 o 
   5   7   0     1904.29     1776.34    148.77 o 
   7   7   0      661.24      666.59     75.01 o 
   9   7   0     3486.77     3260.92    175.69 o 
  11   7   0     2966.49     2250.00    222.38 o 
  13   7   0      703.60      644.28    141.99 o 
  15   7   0     6141.17     6026.77    372.69 o 
  17   7   0     8971.00    11495.15    959.11 o 
  19   7   0      926.67     1111.23    199.78 o 
  21   7   0     1452.61     1988.65    269.94 o 
  23   7   0     2505.19     3033.59    799.17 o 
   0   8   0       30.27       96.56     47.87 o 
   2   8   0      792.39      797.07    111.71 o 
   4   8   0      554.33      566.95     80.42 o 
   6   8   0      255.11      342.04     53.52 o 
   8   8   0     5048.47     4894.36    204.46 o 
  10   8   0      124.67      151.37     75.64 o 
  12   8   0    12977.65    12979.90    633.10 o 
  14   8   0        5.18      128.10     70.65 o 
  16   8   0      489.13      569.72    123.69 o 
  18   8   0      862.99      942.28    168.43 o 
  20   8   0      704.24      969.92    150.20 o 
  22   8   0     1042.45      958.54    290.95 o 
   1   9   0     2131.14     1798.35    107.31 o 
   3   9   0     3366.55     3350.63    136.82 o 
   5   9   0       46.24       84.99     77.98 o 
   7   9   0     2584.67     2482.73    123.01 o 
   9   9   0      273.46      445.38    137.85 o 
  11   9   0      288.91      274.45     90.70 o 
  13   9   0     1664.43     1743.85    220.48 o 
  15   9   0      565.35      620.57    120.46 o 
  17   9   0     2917.87     3354.17    358.45 o 
  19   9   0        0.82       52.98    107.03 o 
  21   9   0        1.56      183.73    131.57 o 
   0  10   0     3037.28     3251.80    304.72 o 
   2  10   0      586.85      495.52     71.61 o 
   4  10   0       64.49       40.47     42.48 o 
   6  10   0      465.33      535.39    104.86 o 
   8  10   0     2322.90     2396.27    237.27 o 
  10  10   0     2184.50     2155.41    355.10 o 
  12  10   0       15.34      166.62     77.87 o 
  14  10   0     3113.61     3081.53    519.20 o 
  16  10   0       49.99      300.43    198.91 o 
  18  10   0       71.32      152.65    135.23 o 
   1  11   0      929.27     1000.07    196.78 o 
   3  11   0      566.03      560.12    162.80 o 
   5  11   0     9764.45    10285.76    528.88 o 
   7  11   0     2270.72     2202.16    414.56 o 
   9  11   0     3827.64     4060.94    267.58 o 
  11  11   0     3767.65     3843.80    669.45 o 
  13  11   0        9.67      100.60    116.20 o 
  15  11   0      424.51      603.81    164.31 o 
  17  11   0       65.16      128.88    107.38 o 
   2  12   0      182.37      189.16    102.60 o 
   4  12   0     1307.78     1211.20    236.93 o 
   6  12   0     3820.71     3569.91    632.90 o 
   8  12   0     2693.43     2607.82    223.32 o 
  10  12   0       76.73      141.83     96.88 o 
  12  12   0      594.87      583.41    175.51 o 
  14  12   0      461.95      265.75    131.26 o 
   1  13   0     6556.01     7097.84    403.75 o 
   3  13   0     7834.11     8127.33    557.20 o 
   5  13   0      429.02      101.09    177.03 o 
   7  13   0       14.51      255.38    192.99 o 
   9  13   0      157.15      138.58    164.21 o 
  11  13   0      501.34      296.35    132.53 o 
   0  14   0     1188.64      959.63    356.96 o 
   2  14   0      215.15      384.79    187.15 o 
   4  14   0       13.26      -39.66    164.69 o 
   6  14   0      172.81      581.87    316.09 o 
 -27   1   1      355.89      521.74    203.57 o 
 -25   1   1     2980.78     3458.19    383.82 o 
 -23   1   1     1202.28     1134.14    224.11 o 
 -21   1   1       98.13        8.76    114.01 o 
 -19   1   1      315.14      655.58    170.98 o 
 -17   1   1        8.89      154.83    119.94 o 
 -15   1   1     4579.73     3812.09    396.40 o 
 -13   1   1     4190.44     4230.22    383.68 o 
 -11   1   1    23736.62    22356.42    554.63 o 
  -9   1   1    18673.43    14177.25    308.69 o 
  -7   1   1      736.32      675.18     63.39 o 
  -5   1   1     9729.53     8756.99    116.61 o 
  -3   1   1    21290.04    22421.61    238.26 o 
   3   1   1    13845.21    16354.66    186.03 o 
   5   1   1      404.19      628.87     74.87 o 
   7   1   1      749.09       16.76    322.39 o 
   9   1   1     9360.34    10966.13    400.46 o 
  11   1   1     1267.63     1089.14    165.18 o 
  13   1   1      593.46      258.69     51.31 o 
  15   1   1     2236.80     2344.75    223.46 o 
  17   1   1      558.95      761.49    214.76 o 
  19   1   1      993.88     1186.81    209.37 o 
  21   1   1      721.52      801.68    136.28 o 
  23   1   1      979.30      745.81    243.05 o 
  25   1   1      288.87      260.70    148.69 o 
 -26   2   1       31.61      291.58    151.22 o 
 -24   2   1      868.68      974.22    178.43 o 
 -22   2   1      672.65      473.06    143.56 o 
 -20   2   1    14576.00    15128.03   1195.77 o 
 -18   2   1     1374.90     1682.28    242.08 o 
 -16   2   1     7305.87     8184.51    377.72 o 
 -14   2   1    11302.15    11385.09    381.73 o 
 -12   2   1     3872.54     4064.87    190.66 o 
 -10   2   1       79.30       28.59     48.94 o 
  -8   2   1      888.92      786.43     70.44 o 
  -6   2   1    20374.55    21828.86    231.85 o 
  -4   2   1     1373.94     1434.41    156.35 o 
  -2   2   1    75265.80    82129.38   4498.98 o 
   0   2   1    25777.33    27748.58    298.94 o 
   2   2   1    16578.97    16835.07    186.75 o 
   4   2   1     9406.36    11394.57    249.50 o 
   6   2   1     9336.11     7791.19    215.30 o 
   8   2   1    18221.21    18091.40    278.94 o 
  10   2   1      171.20      190.36     74.07 o 
  12   2   1     8798.69     9464.04    437.96 o 
  14   2   1    11127.60    10114.10    430.64 o 
  16   2   1       24.84       72.53    111.90 o 
  18   2   1    11703.10    12560.64    814.00 o 
  20   2   1     1922.23     1830.83    200.99 o 
  22   2   1       89.91      245.79    149.27 o 
  24   2   1        4.79       93.18     92.25 o 
  26   2   1     1094.70     1544.20    336.61 o 
 -25   3   1      828.40      677.83    486.83 o 
 -23   3   1     4725.87     4873.13    416.77 o 
 -21   3   1     1725.31     1764.10    290.19 o 
 -19   3   1     1151.74     1192.75    203.95 o 
 -17   3   1     3456.62     3934.78    209.38 o 
 -15   3   1    10982.47    11327.39    399.09 o 
 -13   3   1     1582.05     1436.50    154.36 o 
 -11   3   1    42397.83    42098.55   1021.58 o 
  -9   3   1     1540.11     1323.63    104.48 o 
  -7   3   1     8110.92     7583.28    125.20 o 
  -5   3   1      931.70      893.60    132.05 o 
  -3   3   1     2834.78     3180.65    137.21 o 
  -1   3   1    50811.68    46929.75    755.23 o 
   1   3   1     6524.80     6778.51    100.58 o 
   3   3   1    15572.31    12953.19    159.32 o 
   5   3   1     2463.70     2264.84     87.64 o 
   7   3   1     8119.67     7310.38    143.17 o 
   9   3   1    17099.09    17796.33    456.15 o 
  11   3   1     1006.96     1107.48    132.35 o 
  13   3   1      114.74      168.22     86.07 o 
  15   3   1     2884.81     2525.71    206.76 o 
  17   3   1     4710.14     5263.61    393.68 o 
  19   3   1     5514.67     6034.15    381.90 o 
  21   3   1     2806.33     2841.55    265.69 o 
  23   3   1     8668.61     7468.54    442.93 o 
  25   3   1      152.29      219.44    146.27 o 
 -26   4   1      228.16      495.74    201.70 o 
 -24   4   1      213.17      570.53    191.57 o 
 -22   4   1     2168.75     1926.66    202.30 o 
 -20   4   1     5805.18     5347.02    400.99 o 
 -18   4   1        6.79      146.01     83.86 o 
 -16   4   1      430.71      467.14    115.63 o 
 -14   4   1     6649.50     6590.52    259.31 o 
 -12   4   1     3964.00     4059.45    263.77 o 
 -10   4   1      427.60      398.25     65.68 o 
  -8   4   1     7603.78     7240.97    231.31 o 
  -6   4   1     9096.99     7846.32    123.55 o 
  -4   4   1     1390.15     2091.40     99.72 o 
  -2   4   1    10687.67     9599.93    149.85 o 
   0   4   1    21223.86    19987.38    256.02 o 
   2   4   1     2525.14     2458.80     91.89 o 
   4   4   1     3811.78     4167.13    151.32 o 
   6   4   1     4992.81     4273.54     99.66 o 
   8   4   1    16027.01    15204.06    395.09 o 
  10   4   1        1.24      369.94     90.41 o 
  12   4   1     7925.45     6949.51    281.14 o 
  14   4   1     3391.99     3670.87    302.06 o 
  16   4   1      170.69      154.09     75.08 o 
  18   4   1      657.41      929.11    370.02 o 
  20   4   1     2823.01     2723.37    287.18 o 
  22   4   1      204.38      -65.33    127.68 o 
  24   4   1      110.84      302.83    151.39 o 
 -25   5   1      653.73      728.06    276.79 o 
 -23   5   1      890.24     1228.04    356.11 o 
 -21   5   1        8.22       93.03     57.09 o 
 -19   5   1     1672.39     1640.42    155.74 o 
 -17   5   1      427.32      500.35    168.85 o 
 -15   5   1     1710.12     1595.66    155.94 o 
 -13   5   1        0.04      123.72     57.54 o 
 -11   5   1       13.02       94.15     36.77 o 
  -9   5   1       24.39       86.11     41.18 o 
  -7   5   1      630.26      752.90     91.73 o 
  -5   5   1     7022.49     6298.67    211.74 o 
  -3   5   1     7560.40     6405.48    114.08 o 
  -1   5   1     4444.97     3906.37     89.56 o 
   1   5   1    27927.10    27641.78    619.11 o 
   3   5   1     7804.58     8048.23    204.77 o 
   5   5   1      320.85      344.86     67.43 o 
   7   5   1     3504.41     3496.91    165.32 o 
   9   5   1      943.59      765.61     95.24 o 
  11   5   1     7018.92     6507.62    255.97 o 
  13   5   1       27.78      149.29     92.87 o 
  15   5   1     2764.76     2637.48    177.07 o 
  17   5   1       67.43      131.89     72.78 o 
  19   5   1      193.06       88.07    114.71 o 
  21   5   1      541.10      820.08    194.95 o 
  23   5   1       41.42      103.44    126.98 o 
 -24   6   1      405.58      171.44    148.64 o 
 -22   6   1      218.06      144.90    107.10 o 
 -20   6   1      237.85      134.03     75.45 o 
 -18   6   1       81.36       42.08     63.35 o 
 -16   6   1     2652.64     3025.08    331.44 o 
 -14   6   1      528.74      540.37    131.54 o 
 -12   6   1      347.41      648.82     88.78 o 
 -10   6   1       33.91       98.86     86.88 o 
  -8   6   1       51.25       81.34     38.99 o 
  -6   6   1      228.50      290.74    172.55 o 
  -4   6   1     3623.31     3677.29    148.60 o 
  -2   6   1      868.55      978.50     46.50 o 
   0   6   1      170.98      198.31     87.55 o 
   2   6   1       55.63       69.62     28.56 o 
   4   6   1      167.80      217.91     56.49 o 
   6   6   1     5859.01     5908.19    222.31 o 
   8   6   1     1958.90     2000.04    177.50 o 
  10   6   1       19.03       54.41     56.01 o 
  12   6   1      199.80      585.76    134.13 o 
  14   6   1     2233.94     2332.99    272.66 o 
  16   6   1      300.93      281.41    142.43 o 
  18   6   1      950.01     1241.35    342.81 o 
  20   6   1      125.56      228.61     87.21 o 
  22   6   1      380.96      502.73    148.44 o 
  24   6   1      182.35      126.11    265.78 o 
 -23   7   1     1459.13     1251.40    211.70 o 
 -21   7   1       15.68      230.16     98.60 o 
 -19   7   1      455.50      331.77     87.82 o 
 -17   7   1        5.00      192.94    133.85 o 
 -15   7   1     5142.85     5927.30    397.14 o 
 -13   7   1      919.30      767.68    125.73 o 
 -11   7   1     6231.93     6289.03    172.44 o 
  -9   7   1    12755.20    12317.42    338.32 o 
  -7   7   1       35.26       46.52     18.93 o 
  -5   7   1     4802.55     3967.46    166.51 o 
  -3   7   1       87.60      171.22     87.69 o 
  -1   7   1       69.75        4.59     42.56 o 
   1   7   1     7714.38     8202.26    251.75 o 
   3   7   1      408.76      469.36     57.93 o 
   5   7   1       68.11       53.64     40.14 o 
   7   7   1      383.95      535.97    683.81 o 
   9   7   1     6768.09     6013.62    197.17 o 
  11   7   1      872.92      699.60    163.47 o 
  13   7   1      747.06      762.98    124.66 o 
  15   7   1       51.47      132.33    105.58 o 
  17   7   1      362.97      259.03     90.24 o 
  19   7   1       88.93      127.16    101.08 o 
  21   7   1     1344.86     1513.24    214.11 o 
  23   7   1      961.94     1088.92    559.50 o 
 -22   8   1     3211.30     3136.74    599.25 o 
 -20   8   1     5379.59     6028.59    481.45 o 
 -18   8   1     1038.72     1266.38    153.57 o 
 -16   8   1      111.17      239.64    103.79 o 
 -14   8   1     3165.14     3144.90    233.18 o 
 -12   8   1     2288.71     2360.64    303.42 o 
 -10   8   1     2200.67     2207.18    129.68 o 
  -8   8   1     2187.81     2411.19    241.51 o 
  -6   8   1    21488.22    21691.70    550.93 o 
  -4   8   1      932.99      884.09    194.13 o 
  -2   8   1    28696.49    28880.91    601.00 o 
   0   8   1    27696.91    26934.57   1168.40 o 
   2   8   1      725.15      800.41     70.67 o 
   4   8   1     7359.25     7024.49    224.43 o 
   6   8   1     2797.29     2845.31    160.21 o 
   8   8   1     6826.66     6816.82    160.30 o 
  10   8   1       60.90       74.69     55.23 o 
  14   8   1     3106.60     3107.14    349.44 o 
  16   8   1      788.52     1229.10    222.55 o 
  18   8   1     4870.33     5201.75    259.42 o 
  20   8   1      290.82      165.98    114.96 o 
 -21   9   1      449.97      566.20    219.71 o 
 -19   9   1     1205.04     1570.64    295.78 o 
 -17   9   1     4870.28     5288.67    768.01 o 
 -15   9   1     5890.84     6206.33    555.02 o 
 -13   9   1       25.15       94.98     52.23 o 
 -11   9   1     2643.37     2557.13    162.86 o 
  -9   9   1      123.19       92.65     24.65 o 
  -7   9   1      204.48      253.93     41.39 o 
  -5   9   1      268.53      365.71     63.73 o 
  -3   9   1     9812.15    10564.30    427.73 o 
  -1   9   1     7917.94     8558.97    214.93 o 
   1   9   1     6041.49     6544.86    147.73 o 
   3   9   1    28792.02    28568.83    269.67 o 
   5   9   1     2029.73     2135.48    144.88 o 
   7   9   1     1726.38     1670.57    159.48 o 
   9   9   1     4774.31     4531.68    350.57 o 
  11   9   1     1968.58     1992.80    284.96 o 
  13   9   1      427.28      284.51     90.41 o 
  15   9   1       47.56      281.72     85.98 o 
  17   9   1     1584.81     1433.58    153.06 o 
  19   9   1       82.61      235.19    108.94 o 
 -20  10   1     2019.07     1229.15    481.14 o 
 -18  10   1     1443.75     1125.47    207.14 o 
 -16  10   1      165.51      177.14     62.91 o 
 -14  10   1      585.52     1165.49    175.39 o 
 -12  10   1     2006.00     2271.66    455.86 o 
 -10  10   1      390.21      500.51    138.62 o 
  -8  10   1     2866.29     3396.85    267.39 o 
  -6  10   1      268.23      170.94     50.07 o 
  -4  10   1      151.99       99.65     41.43 o 
  -2  10   1       47.11      140.82     40.13 o 
   0  10   1       21.66      100.58     44.95 o 
   2  10   1     1843.63     1782.34    143.24 o 
   4  10   1      455.50      365.30    119.22 o 
   6  10   1     4960.23     5053.38    325.39 o 
   8  10   1     3677.82     4050.50    284.92 o 
  10  10   1      787.34      885.39    131.97 o 
  12  10   1      727.02      692.72    163.18 o 
  14  10   1       71.68      242.50    119.90 o 
  16  10   1     1647.11     1860.90    303.03 o 
  18  10   1       80.33      157.99    115.05 o 
 -17  11   1      537.94      608.19    225.70 o 
 -15  11   1      154.17      325.06    214.15 o 
 -13  11   1       39.05      111.84     56.71 o 
 -11  11   1      527.94      372.19    143.65 o 
  -9  11   1      472.70      606.71    148.91 o 
  -7  11   1       11.00      119.68     89.18 o 
  -5  11   1     1197.02     1263.38    255.14 o 
  -3  11   1     9888.01    10196.48    482.98 o 
  -1  11   1      234.23       72.46     61.35 o 
   1  11   1     4390.49     4509.80    267.41 o 
   3  11   1      552.81      479.96    124.84 o 
   5  11   1        2.64      104.79     44.99 o 
   7  11   1       59.45       98.88     48.72 o 
   9  11   1      851.33      859.67    151.60 o 
  11  11   1     2168.04     2738.03    499.17 o 
  13  11   1        3.38       77.70    142.81 o 
  15  11   1     1922.38     2218.37    463.34 o 
  17  11   1     1868.18     1551.30    532.45 o 
 -14  12   1      456.91      420.81    170.24 o 
 -12  12   1      752.37      722.07    366.99 o 
 -10  12   1      252.65      209.04     81.50 o 
  -8  12   1     2868.42     3048.53    272.60 o 
  -6  12   1       78.52      187.97     97.47 o 
  -4  12   1       35.20       58.30     81.00 o 
  -2  12   1        0.22       87.51     79.09 o 
   0  12   1      412.26      454.71     83.31 o 
   2  12   1      175.83      156.54    126.24 o 
   4  12   1       89.17       74.69     74.27 o 
   6  12   1       10.84       43.26     94.44 o 
   8  12   1       13.71      130.81     53.81 o 
  10  12   1      376.24      392.55    148.25 o 
  12  12   1      401.22      354.84    113.41 o 
  14  12   1        1.12       14.53    164.94 o 
 -11  13   1      766.73      760.49    231.57 o 
  -9  13   1     2209.34     1521.36    464.00 o 
  -7  13   1       23.67      -24.89     97.34 o 
  -5  13   1     1107.86     1047.17    383.56 o 
  -3  13   1      222.10      490.14    154.39 o 
  -1  13   1      389.74      703.66    175.43 o 
   1  13   1      181.96      179.45    191.78 o 
   3  13   1     1563.15     2065.33    333.26 o 
   5  13   1     1261.99     1125.05    497.95 o 
   7  13   1       97.34      -21.28    163.97 o 
   9  13   1     1692.89     1522.39    637.01 o 
  11  13   1      404.94      527.21    325.76 o 
  -8  14   1     1656.11     1527.71    744.39 o 
  -6  14   1     4001.02     4929.21    524.07 o 
  -4  14   1      519.48      566.81    230.69 o 
  -2  14   1      775.00      665.79    213.52 o 
   0  14   1     1737.17     1643.82    234.64 o 
   2  14   1        7.52      153.09    182.83 o 
   4  14   1      120.40      273.04    180.41 o 
   6  14   1     1424.90     1088.77    539.31 o 
 -26   0   2     1031.45     1119.73    402.42 o 
 -24   0   2      543.58      909.81    346.32 o 
 -22   0   2     2501.88     3085.41    523.83 o 
 -20   0   2    12159.99    13480.49   1138.83 o 
 -18   0   2      604.10      389.36    224.67 o 
 -16   0   2     4797.73     4147.82    542.45 o 
 -14   0   2     7892.60     8273.64    551.64 o 
 -12   0   2    12448.30    12609.95    507.20 o 
 -10   0   2       82.24      126.83     38.27 o 
  -8   0   2       61.77       18.01     58.86 o 
  -6   0   2      375.71      335.93     65.15 o 
  -4   0   2     7839.22     7534.76    122.29 o 
   2   0   2     3236.71     2991.15    165.97 o 
   8   0   2    71828.97    71758.78   1348.51 o 
  10   0   2    30872.29    34715.38   1736.91 o 
  12   0   2    32277.34    33436.04   1586.00 o 
  14   0   2     4139.86     4802.73    413.79 o 
  16   0   2     2726.31     2122.16    298.67 o 
  18   0   2      106.48      141.48    181.38 o 
  20   0   2      841.72     1681.28    400.01 o 
  22   0   2      742.93      907.15    226.36 o 
  24   0   2       44.71      206.05    156.47 o 
 -27   1   2       30.57      191.77    190.21 o 
 -25   1   2     1485.20     1676.01    188.84 o 
 -23   1   2     1877.91     2371.87    331.81 o 
 -21   1   2     2648.25     2450.11    340.39 o 
 -19   1   2      446.94      396.90    139.66 o 
 -17   1   2     2549.80     2444.78    214.44 o 
 -15   1   2    10834.74     8765.45    354.66 o 
 -13   1   2      467.57      550.70     84.01 o 
 -11   1   2    29255.73    25832.64    618.32 o 
  -9   1   2     2402.59     2274.70     82.39 o 
  -7   1   2     6747.83     6254.81     87.48 o 
  -5   1   2    12491.42    12367.28    142.47 o 
  -3   1   2    11407.20    11173.30    162.66 o 
   1   1   2    11359.17    11422.51    143.04 o 
   3   1   2    41280.81    49355.12   1540.02 o 
   5   1   2    12501.48    11940.25    183.83 o 
   7   1   2    19512.04    26223.85    491.18 o 
   9   1   2    82940.02    56359.71   2648.89 o 
  13   1   2     4914.73     4642.75    417.12 o 
  15   1   2       79.38       14.39     42.69 o 
  17   1   2     3221.65     3526.89    236.35 o 
  19   1   2      392.13      423.25    241.48 o 
  21   1   2     4725.67     5087.35    715.13 o 
  23   1   2      568.56      236.58    110.45 o 
  25   1   2      109.02      440.60    273.64 o 
 -26   2   2     2089.63     1914.84    396.26 o 
 -24   2   2     1915.07     1579.32    332.45 o 
 -22   2   2      593.61      422.12    196.87 o 
 -20   2   2        5.62      241.59    133.12 o 
 -18   2   2      119.74      145.60     80.96 o 
 -16   2   2      404.31      363.31     88.48 o 
 -14   2   2     1360.11     1474.84    167.87 o 
 -12   2   2     3462.73     3362.11    192.76 o 
 -10   2   2      335.74      282.32     41.17 o 
  -8   2   2     2465.97     2416.12     98.67 o 
  -6   2   2    31727.00    29178.16    323.26 o 
  -4   2   2     1429.35     1482.99     65.11 o 
  -2   2   2     8850.30     9230.54    155.32 o 
   0   2   2     1853.19     1429.04    223.46 o 
   2   2   2    26644.99    28938.99    302.09 o 
   4   2   2      629.48      659.32     65.83 o 
   6   2   2      123.55      355.30     57.99 o 
   8   2   2    18645.76    18446.94    295.44 o 
  10   2   2    13296.79    13787.63    529.93 o 
  12   2   2     3644.74     4017.65    456.72 o 
  14   2   2    12614.34    13580.37    637.52 o 
  16   2   2     1074.44      696.84    162.62 o 
  18   2   2     3647.20     4409.66    365.79 o 
  20   2   2     2222.39     2578.84    315.65 o 
  22   2   2       92.09      403.79    178.36 o 
  24   2   2       59.63      282.03    149.26 o 
 -27   3   2      191.70      543.44    238.12 o 
 -25   3   2      239.21      179.68    134.31 o 
 -23   3   2      495.50      200.89    151.92 o 
 -21   3   2      279.02      221.00    115.73 o 
 -19   3   2     1159.41     1380.11    154.69 o 
 -17   3   2      495.68      619.80    141.86 o 
 -15   3   2     3517.89     3387.16    228.69 o 
 -13   3   2     1040.10     1096.38    124.61 o 
 -11   3   2      465.30      420.86    152.07 o 
  -9   3   2     3440.96     3307.40    182.49 o 
  -7   3   2       16.47       37.96     24.44 o 
  -5   3   2    33337.98    33769.27    405.32 o 
  -3   3   2      176.02      206.18     94.00 o 
  -1   3   2        4.26      104.30     28.63 o 
   1   3   2    15570.57    15979.76    183.42 o 
   3   3   2      171.79      316.80     46.19 o 
   5   3   2      666.41      888.96     73.77 o 
   7   3   2     2158.44     1378.88    312.68 o 
   9   3   2        9.62      141.77     65.60 o 
  11   3   2     3555.76     4438.07    376.74 o 
  13   3   2      222.31      324.98    124.67 o 
  15   3   2     1307.52     1941.48    218.47 o 
  17   3   2      471.69      365.56    136.79 o 
  19   3   2       14.20       14.42    120.74 o 
  21   3   2       70.37      205.51    126.54 o 
  23   3   2       24.02      296.06    159.12 o 
  25   3   2      244.86      103.58    204.60 o 
 -26   4   2      314.93      309.02    169.25 o 
 -24   4   2       49.96      143.99    123.34 o 
 -22   4   2     1908.01     2151.67    428.42 o 
 -20   4   2     2553.26     2215.61    181.30 o 
 -18   4   2     7262.09     7006.78    569.88 o 
 -16   4   2      544.89      438.45    119.25 o 
 -14   4   2      242.78      459.61    107.29 o 
 -12   4   2     6479.64     7364.67    224.39 o 
 -10   4   2     7860.54     6980.16    248.53 o 
  -8   4   2      549.65      630.36     85.94 o 
  -6   4   2    19871.42    19430.96    249.60 o 
  -4   4   2     1015.42     1290.57     64.47 o 
  -2   4   2    65586.89    62118.79   2984.23 o 
   0   4   2       75.46      140.03    124.49 o 
   2   4   2     4123.33     4726.71     95.67 o 
   4   4   2       17.50        4.20     29.57 o 
   6   4   2      145.21      138.32     45.27 o 
   8   4   2    10330.23     9497.00    306.88 o 
  10   4   2     2561.16     2533.42    229.18 o 
  12   4   2    11707.86    12534.92    379.71 o 
  14   4   2     7265.45     7289.87    248.79 o 
  16   4   2     1214.17     1342.79    313.18 o 
  18   4   2     5175.31     4717.89    448.37 o 
  20   4   2      124.74      116.67    129.93 o 
  22   4   2        1.67      128.90    119.72 o 
  24   4   2      154.38      188.34    236.88 o 
 -25   5   2     1733.53     1705.78    254.14 o 
 -23   5   2      565.50      813.22    377.16 o 
 -21   5   2      367.32      516.11    138.63 o 
 -19   5   2       98.38       86.07     80.87 o 
 -17   5   2     1107.47     1695.71    317.42 o 
 -15   5   2     4770.95     4766.72    195.68 o 
 -13   5   2       49.40       21.98     66.69 o 
 -11   5   2    21970.06    21450.97    473.36 o 
  -9   5   2     5653.98     6152.36    279.19 o 
  -7   5   2     2724.13     2492.08    114.56 o 
  -5   5   2     4832.48     5485.71    199.08 o 
  -3   5   2    16479.54    17737.58    246.15 o 
  -1   5   2    15003.41    14055.45    230.82 o 
   1   5   2      186.00      173.16     32.77 o 
   3   5   2    12683.78    11183.97    257.80 o 
   5   5   2      536.84      505.52     86.53 o 
   7   5   2     6569.65     5761.61    235.48 o 
   9   5   2     5871.29     7540.52    356.13 o 
  11   5   2     7022.37     7045.15    276.31 o 
  13   5   2      515.79     1049.52    172.12 o 
  15   5   2      115.34      265.38    102.62 o 
  17   5   2     9391.44    10483.03    531.79 o 
  19   5   2       63.23       88.39     83.35 o 
  21   5   2     4389.65     4547.67    447.29 o 
  23   5   2      608.95      517.81    285.49 o 
 -24   6   2      705.49      979.45    229.09 o 
 -22   6   2     1133.45     1049.42    144.23 o 
 -20   6   2     5748.33     5672.37    305.82 o 
 -18   6   2     1218.74     1294.52    142.17 o 
 -16   6   2     2575.65     2748.76    304.12 o 
 -14   6   2    14221.00    13712.72    289.71 o 
 -12   6   2     4812.47     4629.58    297.20 o 
 -10   6   2     5058.35     5567.30    263.37 o 
  -8   6   2     2641.02     2675.06    157.39 o 
  -6   6   2    11619.86    10088.31    278.36 o 
  -4   6   2     2046.21     2145.48     92.05 o 
  -2   6   2     1149.12     1441.56    581.39 o 
   0   6   2    14480.13    13147.11    313.51 o 
   2   6   2     1657.31     1660.15    108.09 o 
   4   6   2     5187.28     5216.70    191.06 o 
   6   6   2    21880.94    20580.02    527.97 o 
   8   6   2     8952.00     8184.08    319.63 o 
  10   6   2     3000.07     2711.75    204.24 o 
  12   6   2    13202.58    13099.42    339.98 o 
  14   6   2      615.74      763.65    142.59 o 
  16   6   2       22.66       75.41     79.49 o 
  18   6   2     2305.27     2418.52    222.07 o 
  20   6   2     1415.01     1811.68    213.62 o 
  22   6   2      151.72      173.65    140.92 o 
 -23   7   2      826.67      717.63    171.44 o 
 -21   7   2      241.76      180.10     84.52 o 
 -19   7   2     1669.42     1671.56    217.02 o 
 -17   7   2     5742.98     6448.53    370.66 o 
 -15   7   2     3737.53     4289.58    307.81 o 
 -13   7   2     3159.03     2876.81    133.58 o 
 -11   7   2    14012.67    13866.79    270.26 o 
  -9   7   2     6033.43     5622.09    278.42 o 
  -7   7   2      919.23     1046.53     84.06 o 
  -5   7   2     7739.92     7527.10    222.05 o 
  -3   7   2     9294.29     8989.68    311.02 o 
  -1   7   2       89.38       77.35     28.48 o 
   1   7   2    11208.29    11262.85    272.62 o 
   3   7   2    17453.82    16895.97    402.23 o 
   5   7   2     5432.20     5611.19    265.96 o 
   7   7   2     1720.61     1545.55    127.39 o 
   9   7   2    18224.54    18589.74    345.16 o 
  11   7   2     1637.73     1548.88    225.82 o 
  13   7   2     5330.36     4979.26    325.90 o 
  15   7   2       57.84      183.90    105.02 o 
  17   7   2      797.83      746.79    133.25 o 
  19   7   2      122.18       45.42     27.69 o 
  21   7   2     1703.52     1550.74    219.97 o 
 -22   8   2      517.63      459.68    180.88 o 
 -20   8   2      583.02      771.03    193.62 o 
 -18   8   2        0.80      111.46     48.60 o 
 -16   8   2      488.86      445.53    110.58 o 
 -14   8   2     3395.65     3744.11    322.48 o 
 -12   8   2     5166.06     5369.96    290.39 o 
 -10   8   2       48.81       65.51     61.97 o 
  -8   8   2     7082.18     7321.66    144.01 o 
  -6   8   2     8450.24     9079.60    255.69 o 
  -4   8   2     5740.83     5285.11    412.45 o 
  -2   8   2        5.81       20.87     28.05 o 
   0   8   2     2709.58     2665.82    159.42 o 
   2   8   2       49.47       57.37     33.67 o 
   4   8   2     4970.94     4868.85    461.32 o 
   6   8   2     1124.87     1112.21    112.08 o 
   8   8   2      653.51      687.52    139.51 o 
  10   8   2      727.85      845.06    121.63 o 
  12   8   2      485.35      822.63    312.12 o 
  14   8   2      970.07     1373.62    153.70 o 
  16   8   2      986.29     1271.48    305.11 o 
  18   8   2     2261.84     2767.18    293.18 o 
  20   8   2      903.31     1256.31    189.72 o 
 -21   9   2       13.87      128.60    149.41 o 
 -19   9   2     1184.84     1139.89    329.55 o 
 -17   9   2      644.90      722.06    277.63 o 
 -15   9   2       63.45       85.58    163.85 o 
 -13   9   2      280.32      279.24     91.34 o 
 -11   9   2        2.09      118.08    190.95 o 
  -9   9   2     4956.94     5158.66    242.83 o 
  -7   9   2     3349.89     3450.25    155.99 o 
  -5   9   2      738.86      598.74    108.58 o 
  -3   9   2     1103.58     1134.97    125.77 o 
  -1   9   2     6583.24     6368.41    164.69 o 
   1   9   2      114.12      156.87     43.24 o 
   3   9   2    11610.13    11513.64    310.90 o 
   5   9   2       27.33      100.48     56.19 o 
   7   9   2    14014.35    13418.01    632.38 o 
   9   9   2      244.61      266.16     86.06 o 
  11   9   2     1708.73     1962.20    188.55 o 
  13   9   2      238.51      426.14    159.10 o 
  15   9   2     1462.20     1444.05    168.58 o 
  17   9   2       76.00      235.53    110.81 o 
  19   9   2      467.59      701.52    210.57 o 
 -20  10   2      370.15      390.23    147.48 o 
 -18  10   2        0.74       66.84    118.14 o 
 -16  10   2       97.24      128.72     92.42 o 
 -14  10   2      234.88      486.30    128.46 o 
 -12  10   2      149.29      208.64     98.16 o 
 -10  10   2     1341.53     1513.48    307.94 o 
  -8  10   2      878.84      742.90    203.18 o 
  -6  10   2      918.13     1263.46    289.97 o 
  -4  10   2     8296.55     8365.17    489.23 o 
  -2  10   2    12569.42    13118.12    616.10 o 
   0  10   2      537.64      560.36    110.92 o 
   2  10   2     1757.03     1551.73    122.63 o 
   4  10   2       47.07       31.96     44.14 o 
   6  10   2        7.96      167.46     57.88 o 
   8  10   2     1913.05     1802.36    193.11 o 
  10  10   2      702.10      752.82    115.20 o 
  12  10   2     3258.21     3431.39    323.33 o 
  14  10   2     1424.38     1641.79    217.40 o 
  16  10   2       29.90      305.16    158.57 o 
  18  10   2      341.81      507.09    208.83 o 
 -17  11   2     1184.94     1590.00    554.91 o 
 -15  11   2     2067.97     2072.55    395.11 o 
 -13  11   2        0.91      184.15    105.39 o 
 -11  11   2      458.09      399.84    126.69 o 
  -9  11   2      533.77      679.14    164.86 o 
  -7  11   2      265.04      272.20     85.60 o 
  -5  11   2     4044.22     4265.73    466.63 o 
  -3  11   2     3379.21     3106.87    262.57 o 
  -1  11   2     1824.68     1558.94    125.23 o 
   1  11   2     3421.78     3645.51    212.33 o 
   3  11   2      110.01       61.44     46.31 o 
   5  11   2      260.63      182.33     51.23 o 
   7  11   2      709.38      615.89    107.33 o 
   9  11   2      588.24      425.70    138.45 o 
  11  11   2     2795.46     3113.61    534.97 o 
  13  11   2      918.34      708.22    292.87 o 
  15  11   2      981.31     1049.49    345.59 o 
 -16  12   2       11.29      173.75    163.85 o 
 -14  12   2     2729.93     3311.44    434.35 o 
 -12  12   2     1515.60     1534.22    382.84 o 
 -10  12   2     1464.19     1535.68    314.76 o 
  -8  12   2     3823.29     3709.11    318.43 o 
  -6  12   2      335.73      188.66    115.18 o 
  -4  12   2      622.72      595.97    146.94 o 
  -2  12   2     1222.27     1032.24    283.11 o 
   0  12   2     5676.20     5423.55    354.54 o 
   2  12   2     1143.28     1289.50    172.09 o 
   4  12   2     3473.00     3291.46    399.52 o 
   6  12   2     7315.71     6254.51    916.34 o 
   8  12   2      307.88      243.40    131.01 o 
  10  12   2     1190.35     1494.34    315.08 o 
  12  12   2      776.98     1009.67    210.96 o 
  14  12   2     2050.19     2053.97    547.27 o 
 -13  13   2      342.52      501.94    189.15 o 
 -11  13   2     1612.83     1481.55    396.93 o 
  -9  13   2      322.73      501.58    300.85 o 
  -7  13   2      247.31      313.55    164.44 o 
  -5  13   2     1016.52      983.56    201.27 o 
  -3  13   2     1769.38     1941.58    219.99 o 
  -1  13   2      635.01      509.32    204.60 o 
   1  13   2     2594.47     2243.56    672.08 o 
   3  13   2     1827.04     1723.36    662.65 o 
   5  13   2     2253.58     2050.33    588.64 o 
   7  13   2     1199.68     1195.18    545.11 o 
   9  13   2     6213.03     5883.52   1211.63 o 
  -8  14   2       26.05       61.19    191.05 o 
  -6  14   2        5.82      115.65    174.97 o 
  -4  14   2      786.43      873.94    223.82 o 
  -2  14   2        8.25       37.96    102.40 o 
   0  14   2      599.93      976.31    340.75 o 
   2  14   2      121.11       89.97    143.65 o 
   4  14   2      623.34      601.94    564.46 o 
   6  14   2     1867.73     1438.72    842.58 o 
 -27   1   3        7.85      164.34    104.51 o 
 -25   1   3     1373.63     1599.29    251.44 o 
 -23   1   3     1765.95     1744.83    278.20 o 
 -21   1   3      234.19      283.57    123.51 o 
 -19   1   3     8487.74     9158.73    538.46 o 
 -17   1   3     1430.42     1348.19    185.95 o 
 -15   1   3      815.32      981.82    176.38 o 
 -13   1   3     3422.76     3374.86    153.42 o 
 -11   1   3     1581.59     1828.85     86.64 o 
  -9   1   3     4088.85     3525.59     73.99 o 
  -7   1   3     2442.32     2403.55     77.82 o 
  -5   1   3     5812.94     5766.92     82.74 o 
  -3   1   3    57140.84    61481.10   2139.80 o 
  -1   1   3     4602.15     4934.26    185.04 o 
   1   1   3    27099.88    29277.71    462.38 o 
   3   1   3    55589.43    66049.93   1494.72 o 
   5   1   3     4712.01     4916.15    147.67 o 
   7   1   3    42691.14    45378.09    856.10 o 
   9   1   3       37.87      228.55    257.68 o 
  11   1   3      341.42      660.04    154.73 o 
  13   1   3     4106.82     3264.39    307.69 o 
  15   1   3        7.39      138.09    133.33 o 
  17   1   3      816.51      652.34    185.04 o 
  19   1   3       99.07      305.30    200.85 o 
  21   1   3     2314.95     3416.35    399.04 o 
  23   1   3       37.97      185.14    394.44 o 
  25   1   3      351.38     1107.15    417.90 o 
 -28   2   3       12.02      137.14     96.54 o 
 -26   2   3     3097.96     2719.99    337.18 o 
 -24   2   3        6.75      132.33    131.41 o 
 -22   2   3     3871.82     3377.29    291.78 o 
 -20   2   3      956.24     1054.67    157.26 o 
 -18   2   3      980.78     1013.21    141.60 o 
 -16   2   3      938.09      965.31    166.39 o 
 -14   2   3    15183.04    16488.48    413.25 o 
 -12   2   3    21224.26    21225.41    471.77 o 
 -10   2   3     1243.57     1341.06     91.96 o 
  -8   2   3    19371.05    17710.75    205.64 o 
  -6   2   3     5358.33     4711.88     93.74 o 
  -4   2   3    11296.24    11018.67    267.21 o 
   0   2   3    13879.89    13765.12    159.59 o 
   2   2   3     2468.62     5262.23    190.63 o 
   4   2   3      646.88     1158.40     90.00 o 
   6   2   3    24342.48    21510.29    395.77 o 
   8   2   3    14958.00    14966.98    598.33 o 
  10   2   3     1405.93     1463.32    175.32 o 
  12   2   3     5707.48     7319.37    424.19 o 
  14   2   3      264.51      306.73    155.87 o 
  16   2   3     1296.01     1745.44    270.74 o 
  18   2   3        9.31      255.41    145.71 o 
  20   2   3     2529.41     2048.75    510.65 o 
  22   2   3      435.46      293.28    141.06 o 
  24   2   3      958.32     1695.13    362.58 o 
 -27   3   3       94.43      140.79    149.27 o 
 -25   3   3      254.80      468.13    150.41 o 
 -23   3   3      760.55      822.71    147.84 o 
 -21   3   3     3221.91     2950.45    277.09 o 
 -19   3   3       27.34      198.67     89.52 o 
 -17   3   3    22556.70    21857.21   1100.14 o 
 -15   3   3    12671.12    12012.25    533.10 o 
 -13   3   3    17495.24    16280.96    418.62 o 
 -11   3   3    63396.98    62215.86   2243.92 o 
  -9   3   3       46.43      151.59     66.57 o 
  -7   3   3     4247.91     3656.64     88.21 o 
  -5   3   3     2136.64     2192.81     85.43 o 
  -3   3   3    71083.93    72171.98   3496.01 o 
  -1   3   3     6420.32     6138.04     87.05 o 
   1   3   3     6495.15     7385.91    131.03 o 
   3   3   3    18986.19    18026.59    210.60 o 
   5   3   3      976.59     1088.54     81.15 o 
   7   3   3     8168.24     9295.06    448.75 o 
   9   3   3     3542.80     2922.54    204.32 o 
  11   3   3     7617.34     7166.22    308.16 o 
  13   3   3     1920.20     2136.34    231.93 o 
  15   3   3     2142.42     2563.47    282.80 o 
  17   3   3     4809.27     5417.21    411.94 o 
  19   3   3      116.24       58.09     83.19 o 
  21   3   3     2360.08     2572.67    272.16 o 
  23   3   3      184.20      153.87    142.36 o 
 -26   4   3      890.17      669.78    165.42 o 
 -24   4   3      136.65      215.23    149.94 o 
 -22   4   3     1510.13     1682.07    153.84 o 
 -20   4   3      162.77      251.14    103.80 o 
 -18   4   3      370.42      267.74    141.08 o 
 -16   4   3     3654.26     3484.41    199.64 o 
 -14   4   3     7179.69     6608.82    362.19 o 
 -12   4   3     8831.01     8710.49    258.11 o 
 -10   4   3     3428.59     3840.37    185.26 o 
  -8   4   3    26556.32    28784.18    693.51 o 
  -6   4   3    18206.70    17566.47    237.32 o 
  -4   4   3     2494.34     4084.57    533.87 o 
  -2   4   3    34114.82    33115.59    394.83 o 
   0   4   3     1669.93     2021.77     93.45 o 
   2   4   3      992.79     1011.17     77.46 o 
   4   4   3      339.47      171.36     32.85 o 
   6   4   3    22136.66    21433.73    534.99 o 
   8   4   3     7315.84     7375.47    285.59 o 
  10   4   3     4973.72     5245.96    410.73 o 
  12   4   3    14378.67    15199.25    498.36 o 
  14   4   3      796.73      827.86    302.79 o 
  16   4   3       75.60       92.93     78.64 o 
  18   4   3     3285.67     3152.13    557.08 o 
  20   4   3      912.34     1155.48    230.87 o 
  22   4   3      148.37      189.11    130.02 o 
  24   4   3        8.93      180.39    220.92 o 
 -25   5   3     1049.33     1283.22    435.80 o 
 -23   5   3     3244.51     3931.87    297.53 o 
 -21   5   3     1522.88     1264.41    163.70 o 
 -19   5   3     4823.70     5540.14    359.71 o 
 -17   5   3     1844.19     1602.45    173.10 o 
 -15   5   3     3171.41     3728.93    370.43 o 
 -13   5   3      941.26     1102.13    121.98 o 
 -11   5   3     1044.07     1323.27     90.37 o 
  -9   5   3     1428.02     1236.15     97.72 o 
  -7   5   3     1601.56     1577.66     88.93 o 
  -5   5   3       13.66      223.75     79.72 o 
  -3   5   3     1091.57     1102.07    329.15 o 
  -1   5   3     1130.62     1361.04     67.20 o 
   1   5   3    10061.20     9881.02    152.83 o 
   3   5   3       13.29       99.88     39.00 o 
   5   5   3     1700.77     1643.95    105.36 o 
   7   5   3     4734.09     5303.73    271.38 o 
   9   5   3     4029.99     1842.34   1342.83 o 
  11   5   3        3.98      170.71     84.01 o 
  13   5   3      630.12      576.96    144.58 o 
  15   5   3       39.61      229.86    143.56 o 
  17   5   3     3026.52     3109.96    306.64 o 
  19   5   3        1.55      -11.85    107.93 o 
  21   5   3      328.09      137.26    127.02 o 
  23   5   3       32.49       50.47    122.78 o 
 -24   6   3       37.60       86.36     75.41 o 
 -22   6   3     1011.91      886.18    179.63 o 
 -20   6   3      225.73       27.08    113.89 o 
 -18   6   3       30.94       93.83     54.73 o 
 -16   6   3     1507.45     1470.16    161.89 o 
 -14   6   3      105.53      237.47    133.16 o 
 -12   6   3     2570.91     2903.41    178.02 o 
 -10   6   3      724.31      721.65    110.93 o 
  -8   6   3     1281.21     1617.75     89.83 o 
  -6   6   3        2.35      140.99     99.16 o 
  -4   6   3     8494.97     9891.08    593.96 o 
  -2   6   3     2158.54     2401.68    109.52 o 
   0   6   3      156.33      214.66    120.20 o 
   2   6   3     7167.93     7501.18    427.18 o 
   4   6   3     7778.88     7199.49    197.90 o 
   6   6   3      550.53      515.17    101.92 o 
   8   6   3     1378.65     1309.53    143.12 o 
  10   6   3      364.13      301.57    127.91 o 
  12   6   3        1.11      176.67     92.92 o 
  14   6   3      754.79      630.13    142.88 o 
  16   6   3     1650.69     1625.64    252.41 o 
  18   6   3       63.42      103.28     86.56 o 
  20   6   3      441.32      219.52     49.19 o 
  22   6   3      916.22     1044.10    235.07 o 
 -23   7   3      529.71      614.86    145.72 o 
 -21   7   3      490.27      489.37    114.93 o 
 -19   7   3      905.55     1105.76    180.20 o 
 -17   7   3     3786.71     3843.54    213.68 o 
 -15   7   3        0.93      -24.07     71.52 o 
 -13   7   3     1898.86     2041.14    107.88 o 
 -11   7   3     1502.86     1847.34    253.87 o 
  -9   7   3      261.47      340.71     41.09 o 
  -7   7   3     4078.16     3564.74    463.61 o 
  -5   7   3      403.13      610.41    236.52 o 
  -3   7   3    25809.62    24281.22    644.46 o 
  -1   7   3     8513.86     9631.21    388.67 o 
   1   7   3    11153.54    10180.38    252.43 o 
   3   7   3      664.78      528.99     62.83 o 
   5   7   3      873.41      669.90     97.57 o 
   7   7   3        4.22       82.09     57.33 o 
   9   7   3     2124.41     2304.36    350.82 o 
  11   7   3     1093.49      970.91    249.86 o 
  13   7   3     2913.59     2640.13    287.72 o 
  15   7   3      223.40      292.50    114.47 o 
  17   7   3     1697.61     1752.10    375.52 o 
  19   7   3      147.22      116.43    119.42 o 
  21   7   3     1704.74     1954.47    513.19 o 
 -22   8   3     3049.38     2504.02    342.09 o 
 -20   8   3       89.48      344.74    139.32 o 
 -18   8   3     3053.39     2592.05    345.02 o 
 -16   8   3     5670.42     6281.53    333.13 o 
 -14   8   3     2411.61     2625.51    299.25 o 
 -12   8   3     5153.58     5285.38    447.20 o 
 -10   8   3      331.64      193.43     58.96 o 
  -8   8   3     6121.10     6401.38    246.07 o 
  -6   8   3     9347.21    10323.25    768.09 o 
  -4   8   3      722.45     1366.16    207.02 o 
  -2   8   3     9227.21     9890.50    277.66 o 
   0   8   3     6818.14     6367.89    192.13 o 
   2   8   3      196.91      231.04     67.27 o 
   4   8   3     2597.51     2707.72    291.58 o 
   6   8   3    17912.71    16568.83   1025.47 o 
   8   8   3     2704.19     2690.60    176.79 o 
  10   8   3     6343.10     6621.67    550.14 o 
  12   8   3     4211.96     4871.57    288.90 o 
  14   8   3        7.17      189.23    117.46 o 
  16   8   3      331.38      627.14    165.32 o 
  18   8   3      681.35     1136.85    179.89 o 
  20   8   3      960.98      326.71    378.84 o 
 -21   9   3       78.95       70.22     81.59 o 
 -19   9   3     2521.78     2354.65    408.45 o 
 -17   9   3     5647.75     6063.77    900.93 o 
 -15   9   3     1423.17     1758.30    271.29 o 
 -13   9   3     3378.36     3795.71    348.63 o 
 -11   9   3    13891.59    13909.26    906.71 o 
  -9   9   3     4823.99     5821.01    546.08 o 
  -5   9   3      929.15      955.03    256.35 o 
  -3   9   3      583.16      550.06     77.32 o 
  -1   9   3      395.00      382.68     69.38 o 
   1   9   3     2860.32     3339.60    165.78 o 
   3   9   3    10626.28    11114.53    605.13 o 
   5   9   3     4821.96     4985.86    300.38 o 
   7   9   3     4349.94     4637.42    277.79 o 
   9   9   3    11722.59    11959.27    633.07 o 
  11   9   3      675.31      707.31    175.84 o 
  13   9   3      105.74      156.05     81.14 o 
  15   9   3     2424.16     2740.52    216.95 o 
  17   9   3     1699.39     1400.09    221.41 o 
  19   9   3        2.69       98.49    133.84 o 
 -20  10   3      958.92      711.44    239.18 o 
 -18  10   3     1707.90     1864.25    366.18 o 
 -16  10   3      140.53      379.41    105.33 o 
 -14  10   3    15523.08    14856.59    834.35 o 
 -12  10   3     2835.61     2596.19    355.85 o 
 -10  10   3     2090.12     1703.55    249.14 o 
  -8  10   3     1267.01     1195.01    200.21 o 
  -6  10   3     2940.50     3073.32    424.19 o 
  -4  10   3     1767.61     1774.67    245.49 o 
  -2  10   3      679.25      723.70    142.02 o 
   0  10   3      996.74      930.69    141.60 o 
   2  10   3       23.51       47.13     42.08 o 
   4  10   3       52.43       70.96     35.96 o 
   6  10   3     1821.80     1627.72    184.43 o 
   8  10   3     5918.88     6022.15    387.62 o 
  10  10   3       57.96      171.18     82.38 o 
  12  10   3     2268.70     2458.07    271.90 o 
  14  10   3     4636.00     4266.91    435.07 o 
  16  10   3        1.88       76.15    162.64 o 
 -17  11   3      254.06      400.01    129.89 o 
 -15  11   3       41.07      -49.84    123.50 o 
 -13  11   3        7.66      173.98    130.37 o 
 -11  11   3      115.76      296.03    112.09 o 
  -9  11   3      412.44      239.42    108.83 o 
  -7  11   3      203.72      264.66    127.81 o 
  -5  11   3     2197.56     2538.24    416.21 o 
  -3  11   3      774.74      756.36    181.42 o 
  -1  11   3     1642.53     1406.94    217.45 o 
   1  11   3     3388.86     3132.26    212.54 o 
   3  11   3     2930.42     2799.32    249.26 o 
   5  11   3     1084.67     1037.61    135.94 o 
   7  11   3      560.48      525.27    106.54 o 
   9  11   3     1269.93     1203.42    192.05 o 
  11  11   3      101.90      204.50    110.28 o 
  13  11   3      570.32      295.41    161.19 o 
  15  11   3     1320.69      809.75    327.70 o 
 -16  12   3        8.79       49.82    254.90 o 
 -14  12   3        9.29      259.16    137.73 o 
 -12  12   3      637.59      670.42    186.06 o 
 -10  12   3        0.87       89.28     83.28 o 
  -8  12   3      699.69      790.93    202.20 o 
  -6  12   3      424.49      517.83    151.33 o 
  -4  12   3       16.02      168.03    183.07 o 
  -2  12   3      817.28     1032.95    331.08 o 
   0  12   3      594.70      449.17    108.30 o 
   2  12   3      497.80      973.06    168.79 o 
   4  12   3      731.85      857.57    247.89 o 
   6  12   3       74.97      171.47    112.94 o 
   8  12   3      958.94      782.19    220.46 o 
  10  12   3       46.83       90.91     59.25 o 
  12  12   3      826.57      615.35    250.75 o 
 -13  13   3       47.41      151.33     69.28 o 
 -11  13   3        6.13      149.10    126.34 o 
  -9  13   3      785.74      759.24    236.28 o 
  -7  13   3      262.51      310.32    100.23 o 
  -5  13   3      550.59      326.15     88.28 o 
  -3  13   3     4598.76     4355.81    924.80 o 
  -1  13   3      280.17      307.38    161.55 o 
   1  13   3      800.50      843.30    221.28 o 
   3  13   3     1701.71     1219.61    595.66 o 
   5  13   3        1.95      -75.70    164.94 o 
   7  13   3      286.63      388.88    137.85 o 
   9  13   3      303.35      202.66    130.84 o 
  -8  14   3      347.31      268.20    274.73 o 
  -6  14   3     1613.40     1069.90    373.52 o 
  -4  14   3      786.50      739.02    232.96 o 
  -2  14   3     1823.70     1375.11    663.37 o 
   0  14   3     1344.00     1429.53    365.66 o 
   2  14   3      347.40      360.10    246.92 o 
   4  14   3      625.86      553.33    339.79 o 
 -28   0   4     3323.39     2841.88    679.82 o 
 -26   0   4     2266.54     2822.77    452.00 o 
 -24   0   4     1522.37     1675.24    296.74 o 
 -22   0   4    10517.99    11320.60    751.89 o 
 -20   0   4     5445.89     5626.44    535.92 o 
 -18   0   4      124.26      200.49    140.51 o 
 -16   0   4      445.93      323.34    174.13 o 
 -14   0   4    10027.91     9319.57    289.66 o 
 -12   0   4    23349.45    23659.29   1857.87 o 
 -10   0   4     1922.10     1615.05    121.50 o 
  -8   0   4    39344.07    33900.96    488.76 o 
  -6   0   4    12752.88    11454.10    363.00 o 
  -4   0   4    26449.79    29427.36    724.32 o 
  -2   0   4    13051.22    14082.86    345.98 o 
   0   0   4    19319.57    19371.83    592.63 o 
   2   0   4    93524.04    99246.07   5457.64 o 
   4   0   4      471.93      472.85    171.47 o 
   6   0   4   142283.89   169733.33   1064.10 o 
   8   0   4    15345.09    18944.90    985.50 o 
  10   0   4    78864.34    59421.67   4136.70 o 
  12   0   4    34479.02    40456.46   4523.40 o 
  14   0   4      486.50      794.69    262.16 o 
  16   0   4      565.11      612.34    332.29 o 
  18   0   4     5334.85     5133.57    494.32 o 
  20   0   4     6733.08     7070.00    645.72 o 
  22   0   4      983.09     1045.24    300.37 o 
  24   0   4      898.35     1408.97    394.44 o 
 -27   1   4        1.79      299.84    196.38 o 
 -25   1   4     1541.79     1768.94    489.61 o 
 -23   1   4     6575.10     7042.93    540.61 o 
 -21   1   4      237.64      246.87    258.41 o 
 -19   1   4      585.96      567.27    134.68 o 
 -17   1   4    19652.98    20638.25   1352.10 o 
 -15   1   4     2437.45     2743.15    205.67 o 
 -13   1   4     1624.10     1606.46     94.96 o 
 -11   1   4     2084.77     1789.72    128.79 o 
  -9   1   4     4916.90     4306.24     76.18 o 
  -7   1   4      979.77     1066.60     71.17 o 
  -5   1   4     3624.77     5086.47    339.63 o 
  -3   1   4   118658.48   114895.37   4450.96 o 
  -1   1   4      215.84      166.47     65.76 o 
   1   1   4     1132.07     1479.87     90.28 o 
   3   1   4     7353.66     8508.79    194.88 o 
   5   1   4       49.38     1054.47    127.33 o 
   7   1   4     4941.16     7582.83    386.99 o 
   9   1   4     6410.06     5828.92    330.64 o 
  11   1   4    21596.98    21901.11    720.39 o 
  13   1   4     3824.63     3845.66    287.33 o 
  15   1   4    22178.44     4919.06    375.34 o 
  17   1   4     9902.91     9733.78    684.26 o 
  19   1   4      217.16      129.49    140.16 o 
  21   1   4      486.51      536.74    276.67 o 
  23   1   4      135.26      360.48    125.95 o 
 -28   2   4       49.36      360.34    138.11 o 
 -26   2   4      528.10      622.69    149.47 o 
 -24   2   4     1197.63     1202.44    304.36 o 
 -22   2   4     1385.85     1479.62    212.31 o 
 -20   2   4     6368.44     6542.92    388.80 o 
 -18   2   4     7352.15     7003.87    416.21 o 
 -16   2   4     2991.32     2767.83    200.54 o 
 -14   2   4     2608.34     2850.98    183.06 o 
 -12   2   4      222.39      223.74     38.25 o 
 -10   2   4     7607.83     8440.85    143.53 o 
  -8   2   4     2149.40     2342.34     75.97 o 
  -6   2   4      173.31      251.78     57.43 o 
  -4   2   4    46195.71    47301.40    497.66 o 
  -2   2   4    60617.79    60110.20    679.48 o 
   0   2   4    20253.61    19149.84    234.27 o 
   2   2   4      644.03      805.56     67.08 o 
   4   2   4     5456.21     5013.24    111.60 o 
   6   2   4      231.31     1117.32    226.69 o 
   8   2   4     3197.55     2744.98    274.59 o 
  10   2   4        3.58      390.16    140.04 o 
  12   2   4     2206.08     1966.95    736.29 o 
  14   2   4     5969.46     6609.50    304.00 o 
  16   2   4     1754.58     1601.39    230.15 o 
  18   2   4     4078.35     3711.43    397.22 o 
  20   2   4     4257.64     5044.01    440.86 o 
  22   2   4      148.04      111.38    213.67 o 
  24   2   4      454.34      455.92    174.87 o 
 -27   3   4       90.35      136.74    130.68 o 
 -25   3   4        0.27      257.65    167.11 o 
 -23   3   4      198.34      313.22    171.10 o 
 -21   3   4       10.01       77.53     71.83 o 
 -19   3   4      138.40      289.08     89.19 o 
 -17   3   4      485.87      580.51    134.45 o 
 -15   3   4      474.90      384.86     70.73 o 
 -13   3   4     8813.17     8645.51    230.94 o 
 -11   3   4     5478.43     5693.16    190.76 o 
  -9   3   4      889.43     1561.61    240.03 o 
  -7   3   4     2604.68     2499.23    109.41 o 
  -5   3   4     3261.39     4738.39    141.97 o 
  -3   3   4     9511.95     9384.43    177.56 o 
  -1   3   4    26791.62    27370.29    280.50 o 
   1   3   4     1929.66     1909.80     99.77 o 
   3   3   4     6146.25     6447.04    239.80 o 
   5   3   4      138.67      186.65     73.21 o 
   7   3   4     2440.10     2494.83    196.13 o 
   9   3   4      301.23      490.07    167.80 o 
  11   3   4     1126.87     1376.23    231.56 o 
  13   3   4      443.49      180.22    220.68 o 
  15   3   4       58.62      217.28    113.30 o 
  17   3   4      936.88     1310.87    253.17 o 
  19   3   4       88.06      205.86    138.06 o 
  21   3   4       78.23      157.98    141.24 o 
  23   3   4      116.76      239.87    162.70 o 
 -26   4   4     1178.80     1293.98    239.23 o 
 -24   4   4      573.62      509.60    139.08 o 
 -22   4   4      120.77      106.72     71.86 o 
 -20   4   4      416.88      325.30     77.96 o 
 -18   4   4      761.67      737.49    117.97 o 
 -16   4   4     1916.80     1897.48    167.75 o 
 -14   4   4     6423.72     6393.41    181.46 o 
 -12   4   4       60.14       74.60     37.86 o 
 -10   4   4      368.98      544.98     74.75 o 
  -8   4   4       21.82      124.74    135.67 o 
  -6   4   4     7429.29     7009.20    118.13 o 
  -4   4   4     2813.07     3642.00    111.17 o 
  -2   4   4      820.65     1819.99     80.39 o 
   0   4   4    23849.13    23008.67    262.64 o 
   2   4   4      154.22       71.54     39.28 o 
   6   4   4     6893.34     6613.71    327.74 o 
   8   4   4      436.85      645.57    143.19 o 
  10   4   4     2973.61     2816.06    270.02 o 
  12   4   4      268.31      520.84    169.79 o 
  14   4   4      309.13      369.93    148.28 o 
  16   4   4      156.60      233.69    122.27 o 
  18   4   4     1820.51     1514.17    300.97 o 
  20   4   4     5140.89     5040.46    604.00 o 
  22   4   4       48.15      288.75    145.07 o 
 -25   5   4      667.16      944.65    148.13 o 
 -23   5   4     2299.53     2117.38    221.41 o 
 -21   5   4     2069.66     2022.44    266.37 o 
 -19   5   4     5711.16     5950.58    398.05 o 
 -17   5   4     8771.96     9323.53    445.28 o 
 -15   5   4        2.91       72.43     30.70 o 
 -13   5   4    11053.41    10948.01    293.15 o 
 -11   5   4       28.08      129.58     63.68 o 
  -9   5   4     3335.10     3593.41    164.03 o 
  -7   5   4     6756.99     6849.44    497.47 o 
  -5   5   4    41682.05    43605.44   1459.51 o 
  -3   5   4    85931.78    89007.44   2262.80 o 
  -1   5   4     1616.96     2539.06    242.00 o 
   1   5   4    32960.88    33055.36    646.37 o 
   3   5   4     1038.06     1044.70     92.22 o 
   5   5   4       13.48      225.22     89.76 o 
   7   5   4        9.27       80.80     74.84 o 
   9   5   4     6727.93     6123.94    394.29 o 
  11   5   4     4861.04     4446.51    188.55 o 
  13   5   4     1005.37      912.65    219.92 o 
  15   5   4    17605.73    13457.78   1896.52 o 
  17   5   4     2410.62     2534.98    356.60 o 
  19   5   4      924.30      950.26    260.00 o 
  21   5   4     1089.42     1170.63    314.96 o 
 -26   6   4     1860.50     2098.29    404.85 o 
 -24   6   4     1206.21     1140.96    278.82 o 
 -22   6   4      961.20     1091.64    160.78 o 
 -20   6   4      417.26      393.22     89.95 o 
 -18   6   4      104.15      104.94     77.65 o 
 -16   6   4       23.86      224.84     90.73 o 
 -14   6   4    17908.38    17698.78    338.57 o 
 -12   6   4    11104.53    10875.45    308.16 o 
 -10   6   4     7730.53     8825.38    219.48 o 
  -8   6   4    25243.99    24561.91   1165.19 o 
  -6   6   4       44.83     1154.55    390.33 o 
  -4   6   4     5244.12     4543.65    256.83 o 
  -2   6   4       90.28      115.05     30.80 o 
   0   6   4     5502.96     5139.01    202.37 o 
   2   6   4     8966.51     8203.86    233.68 o 
   4   6   4      428.84      470.03     92.19 o 
   6   6   4    22015.85    21988.09    555.25 o 
   8   6   4     4152.55     3391.95    218.57 o 
  12   6   4     1203.74     1458.19    187.97 o 
  14   6   4     1713.51     1815.76    381.03 o 
  16   6   4      671.17      975.06    177.74 o 
  18   6   4      597.48      648.76    151.36 o 
  20   6   4     1053.94     1659.70    435.44 o 
 -25   7   4     1687.58     1381.65    507.27 o 
 -23   7   4      228.99      305.52    124.99 o 
 -21   7   4     2074.26     1890.17    272.81 o 
 -19   7   4     1189.62     1117.54    254.42 o 
 -17   7   4      247.26      346.01     85.08 o 
 -15   7   4     1854.37     1772.43    241.29 o 
 -13   7   4      499.20      346.91     54.62 o 
 -11   7   4    11202.53    10904.63    295.38 o 
  -9   7   4     4106.30     3890.88    423.34 o 
  -7   7   4     2052.49     2282.02    514.88 o 
  -5   7   4    16060.44    14666.48    646.44 o 
  -3   7   4     2309.76     2139.15    205.75 o 
  -1   7   4      420.31      505.78     63.81 o 
   1   7   4     4520.84     4350.04    268.98 o 
   3   7   4     2691.60     2549.04    197.34 o 
   5   7   4     6140.01     4879.23    475.10 o 
   7   7   4     3155.21     3047.10    180.10 o 
   9   7   4    15222.70    15238.63    683.08 o 
  11   7   4      151.32      263.85     93.67 o 
  13   7   4      433.53      537.78    135.76 o 
  15   7   4     3846.96     3864.34    429.90 o 
  17   7   4      283.30      498.45    138.22 o 
  19   7   4       20.44      135.05    100.29 o 
  21   7   4       70.85      246.84    103.26 o 
 -24   8   4       60.52      132.92    134.95 o 
 -22   8   4       58.45      237.43     96.11 o 
 -20   8   4     1857.65     2113.99    396.04 o 
 -18   8   4        8.96       46.25    261.31 o 
 -16   8   4     3358.99     2938.64    245.62 o 
 -14   8   4      734.28      839.79    119.67 o 
 -12   8   4     1147.17      890.81    145.66 o 
 -10   8   4      144.54      162.60    205.93 o 
  -8   8   4       29.58      286.34    105.44 o 
  -6   8   4    20283.42    19967.89   1160.60 o 
  -4   8   4     1850.19     2003.69    398.68 o 
  -2   8   4     9666.21     9523.55    367.16 o 
   0   8   4    21118.83    21658.74    698.76 o 
   2   8   4        0.87       88.55     43.13 o 
   4   8   4     2927.60     3047.81    211.45 o 
   6   8   4     1225.18     1374.50    145.79 o 
   8   8   4      247.95      234.62     93.53 o 
  10   8   4      153.69      232.02     77.11 o 
  12   8   4       34.52      132.67     88.09 o 
  14   8   4     5410.98     6547.52    334.90 o 
  16   8   4      925.45      886.25    202.89 o 
  18   8   4      223.62      336.30    181.87 o 
 -21   9   4       67.04       56.56     90.93 o 
 -19   9   4      234.26      366.26    152.29 o 
 -17   9   4       41.63      229.39    257.68 o 
 -15   9   4      721.50      310.54    250.67 o 
 -13   9   4       19.29      202.94    137.37 o 
 -11   9   4        5.85      187.77    108.28 o 
  -9   9   4      761.50     1018.03    181.30 o 
  -7   9   4      429.74      312.46    160.58 o 
  -5   9   4     1585.65     1885.23    335.19 o 
  -3   9   4      320.50      297.19     92.92 o 
  -1   9   4     1166.03     1178.44    172.89 o 
   1   9   4      157.10      210.51     48.73 o 
   3   9   4      498.09      517.91    105.25 o 
   5   9   4      819.75      626.43     96.42 o 
   7   9   4     1325.04     1311.49    152.94 o 
   9   9   4     1439.99     1281.62    151.33 o 
  11   9   4       29.83      106.55     62.55 o 
  13   9   4      511.91      490.27    116.87 o 
  15   9   4      149.20      205.67     85.69 o 
  17   9   4      360.22      329.21    127.26 o 
 -20  10   4      329.41      277.08    144.81 o 
 -18  10   4      286.87      303.99    180.41 o 
 -16  10   4     1326.71     1437.39    285.39 o 
 -14  10   4     1321.36     1802.43    344.62 o 
 -12  10   4     2500.48     2523.71    310.63 o 
 -10  10   4      230.03      257.58    130.72 o 
  -8  10   4      920.09     1025.66    265.18 o 
  -6  10   4      297.71      244.74    115.00 o 
  -4  10   4      256.95      197.23     88.51 o 
  -2  10   4        7.28       11.68     34.36 o 
   0  10   4      322.79      206.14     54.49 o 
   2  10   4     1826.87     1928.67    227.27 o 
   4  10   4     5655.22     5177.31    333.07 o 
   6  10   4     3193.58     3542.24    209.02 o 
   8  10   4      693.82      694.73    103.13 o 
  10  10   4     1566.96     1606.01    291.42 o 
  12  10   4        7.78       11.87     67.37 o 
  14  10   4       35.73       22.06     74.01 o 
  16  10   4      113.31       34.69    105.18 o 
 -19  11   4      421.99      245.25    244.38 o 
 -17  11   4     6936.33     6670.23   1149.88 o 
 -15  11   4      304.74      231.20    119.11 o 
 -13  11   4      914.98      688.35    260.46 o 
 -11  11   4     2023.65     2296.18    316.38 o 
  -9  11   4     2664.42     2726.76    426.12 o 
  -7  11   4     1962.53     1716.69    377.76 o 
  -5  11   4      460.86      410.82    108.95 o 
  -3  11   4     7599.62    10181.62   2262.67 o 
  -1  11   4     1265.57      894.26    253.98 o 
   1  11   4    10767.14    10375.93    729.74 o 
   3  11   4      434.81      357.87     79.02 o 
   5  11   4     1318.96     1234.01    171.27 o 
   7  11   4     1044.97     1135.27    141.40 o 
   9  11   4      457.34      334.41    107.80 o 
  11  11   4     1905.68     1734.59    395.86 o 
  13  11   4       18.31       58.58     97.37 o 
 -16  12   4      856.80      613.56    248.81 o 
 -14  12   4     2826.42     2567.15    543.11 o 
 -12  12   4      630.35      972.12    180.27 o 
 -10  12   4      682.02      942.21    462.40 o 
  -8  12   4     4412.45     4619.04    291.68 o 
  -6  12   4     4092.32     4007.72    396.26 o 
  -4  12   4       89.93      260.14    159.37 o 
  -2  12   4     4992.62     5441.81    383.80 o 
   0  12   4     1798.08     2078.85    256.47 o 
   2  12   4       23.84       93.93     51.31 o 
   4  12   4     3027.98     1586.99    391.41 o 
   6  12   4     5531.00     5874.57    470.38 o 
   8  12   4        4.63     -140.51    167.35 o 
  10  12   4     1548.75     1704.74    598.80 o 
  12  12   4     3926.75     3955.48    612.38 o 
 -13  13   4      279.13      394.36    344.38 o 
 -11  13   4     3838.69     6236.67   1683.94 o 
  -9  13   4      854.55      448.50    190.29 o 
  -7  13   4     1542.87     1855.14    398.52 o 
  -5  13   4     2587.50     3121.56    471.47 o 
  -3  13   4      189.90      146.83     59.92 o 
  -1  13   4     1474.79     1040.40    449.34 o 
   1  13   4       87.58       66.75    236.04 o 
   3  13   4     1312.57     1467.74    364.46 o 
   5  13   4     1633.79     1863.63    675.95 o 
   7  13   4     1491.69     1457.34    467.96 o 
   9  13   4     2077.60     1657.10    789.85 o 
  -6  14   4      980.87     1045.96    502.79 o 
  -4  14   4      656.28      560.10    341.96 o 
  -2  14   4      451.22      167.84    154.29 o 
   0  14   4      337.97      189.36    109.55 o 
   2  14   4      147.06       -9.92    157.20 o 
 -27   1   5       11.19      299.78    106.52 o 
 -25   1   5       58.23      145.92    156.13 o 
 -23   1   5     1331.92     1395.47    181.46 o 
 -21   1   5      644.61      460.88    138.45 o 
 -19   1   5     1818.66     1970.62    157.85 o 
 -17   1   5     2309.09     2690.46    224.30 o 
 -15   1   5     7937.95     7612.60    222.53 o 
 -13   1   5    13861.56    13108.25    336.36 o 
 -11   1   5     1066.86     1094.71     63.89 o 
  -9   1   5     1106.30     1056.37     64.12 o 
  -7   1   5      811.82      871.02     62.47 o 
  -5   1   5    19654.28    19142.98    481.15 o 
  -3   1   5     4561.00     4292.97    146.19 o 
  -1   1   5    16871.40    15451.35    348.57 o 
   1   1   5     4448.73     4477.24    112.23 o 
   3   1   5    10466.88    10619.94    192.61 o 
   5   1   5      948.08     2485.08    221.83 o 
   7   1   5    30021.46    35985.51   1247.36 o 
   9   1   5     9600.16    10085.58   1612.60 o 
  11   1   5      738.01      688.67    168.20 o 
  13   1   5     3941.64     3813.92    278.69 o 
  15   1   5       42.27      170.06    105.81 o 
  17   1   5      243.28      215.93    142.76 o 
  19   1   5      153.05       91.26     45.25 o 
  21   1   5      592.94      731.00    369.41 o 
  23   1   5       32.34      238.28    144.82 o 
 -28   2   5     2473.37     3138.51    496.72 o 
 -26   2   5     1323.86     2270.06    744.63 o 
 -24   2   5       55.96       24.24    106.97 o 
 -22   2   5      630.76      634.89    196.30 o 
 -20   2   5      252.08      366.84    116.24 o 
 -18   2   5     3623.89     3692.98    201.51 o 
 -16   2   5     2192.52     1878.49    142.11 o 
 -14   2   5    32599.88    31831.72    747.16 o 
 -12   2   5     1121.07      884.96     69.53 o 
 -10   2   5    12012.10    10971.45    251.26 o 
  -8   2   5    13224.94    12191.37    206.16 o 
  -6   2   5     3994.04     3803.59    150.16 o 
  -4   2   5     4127.35     4402.68    121.74 o 
  -2   2   5     1310.06     1626.00     90.49 o 
   0   2   5    31943.48    30337.93    405.87 o 
   2   2   5        9.56      431.21    176.84 o 
   4   2   5    35341.32    38265.71   1796.46 o 
   6   2   5    10529.69     9251.76    479.93 o 
   8   2   5     4697.60     9382.46    570.14 o 
  10   2   5     3904.52     5176.11    668.48 o 
  12   2   5      575.52      923.45    188.10 o 
  14   2   5     1031.61     1151.42    211.08 o 
  16   2   5      624.92      538.47    239.66 o 
  18   2   5     4355.13     4950.90    743.78 o 
  20   2   5     1831.95     1989.05    343.66 o 
  22   2   5        4.92      203.06    195.11 o 
 -27   3   5       22.30      496.54    201.84 o 
 -25   3   5     2557.06     2528.01    292.64 o 
 -23   3   5     6463.67     6688.62    312.24 o 
 -21   3   5      143.95      194.20     92.87 o 
 -19   3   5     3933.11     3728.43    194.97 o 
 -17   3   5     4558.32     4381.93    204.76 o 
 -15   3   5     1196.76     1066.66    151.07 o 
 -13   3   5     1973.73     2040.43    108.57 o 
 -11   3   5     7002.25     6913.40    221.51 o 
  -9   3   5    44285.55    42090.93   1148.23 o 
  -7   3   5    11434.84    12306.16    212.23 o 
  -5   3   5   244181.69   237729.48    949.95 o 
  -3   3   5    28270.31    26756.24    323.01 o 
  -1   3   5    30440.88    29345.21    354.03 o 
   1   3   5    19862.49    18558.11    244.66 o 
   3   3   5      430.21      754.31     90.96 o 
   5   3   5      827.73     1216.57    165.50 o 
   7   3   5     2301.25     2400.10    329.87 o 
   9   3   5    25888.15    24237.13    761.48 o 
  11   3   5     8677.79     9297.55   1714.66 o 
  13   3   5     3846.19     4281.33    410.18 o 
  15   3   5    15294.50    15978.56   1038.39 o 
  17   3   5      894.35     1513.17    435.56 o 
  19   3   5      941.75     1063.78    216.06 o 
  21   3   5       20.38       58.70    175.82 o 
  23   3   5      386.64      326.98    173.83 o 
 -26   4   5      807.93     1112.02    208.05 o 
 -24   4   5      282.14      282.36    103.83 o 
 -22   4   5     1121.74     1401.46    144.53 o 
 -20   4   5     1485.05     1704.34    143.14 o 
 -18   4   5      938.14      815.34    120.85 o 
 -16   4   5      551.04      635.35     99.14 o 
 -14   4   5    13510.39    11863.66    325.35 o 
 -12   4   5       19.34       34.32     26.82 o 
 -10   4   5     2378.35     1930.52    142.71 o 
  -8   4   5    19092.89    18557.29    444.44 o 
  -6   4   5     9437.28     8896.90    134.40 o 
  -4   4   5    11206.57    12978.25    195.79 o 
  -2   4   5    86946.71    94436.40   1430.10 o 
   0   4   5    11045.16     8612.74    137.81 o 
   2   4   5      930.36      975.89     89.76 o 
   4   4   5     9534.76     8617.45    379.53 o 
   6   4   5     8068.10     9343.21    577.76 o 
   8   4   5       13.86       39.00     93.23 o 
  10   4   5     6596.89     7187.72   1211.38 o 
  12   4   5     2886.07     2771.74    209.56 o 
  14   4   5     2400.06     2531.39    251.27 o 
  16   4   5     2390.60     2674.01    210.21 o 
  18   4   5     5601.89     5653.41    433.51 o 
  20   4   5      747.07      729.78    252.48 o 
  22   4   5       88.65      322.58    256.47 o 
 -27   5   5       99.33      195.30    125.71 o 
 -25   5   5      625.11      494.63    101.10 o 
 -23   5   5     1710.85     2011.13    335.85 o 
 -21   5   5      654.24      681.92    111.58 o 
 -19   5   5     2306.46     2815.93    223.54 o 
 -17   5   5     4205.19     4258.93    253.94 o 
 -15   5   5       78.56       50.45     36.02 o 
 -13   5   5    12664.45    11878.80    468.13 o 
 -11   5   5     2121.84     1779.23    169.40 o 
  -9   5   5     5223.47     5219.04    218.08 o 
  -7   5   5     6327.28     6995.10    392.76 o 
  -5   5   5     3352.87     3306.60    392.27 o 
  -3   5   5     1577.35     1476.48    103.73 o 
  -1   5   5     4835.40     4143.24    165.20 o 
   1   5   5      416.74      766.63     70.20 o 
   3   5   5    16376.79    15859.98    401.05 o 
   5   5   5      831.88      885.81    125.34 o 
   7   5   5     8433.39     8257.30    390.04 o 
   9   5   5      148.97      265.65     92.64 o 
  11   5   5     5766.84     6221.22    389.28 o 
  13   5   5        3.05      199.20    145.95 o 
  15   5   5      452.68      455.76    116.14 o 
  17   5   5      768.82      289.72    121.22 o 
  19   5   5        0.45      159.63    117.53 o 
  21   5   5      819.82      826.82    338.89 o 
 -26   6   5       75.94        9.43    103.03 o 
 -24   6   5       13.34       64.27     77.51 o 
 -22   6   5      995.27     1252.45    160.97 o 
 -20   6   5      843.91      720.47    101.21 o 
 -18   6   5      383.26      437.39     98.01 o 
 -16   6   5     1691.18     1465.40    125.48 o 
 -14   6   5      135.40      179.81     54.77 o 
 -12   6   5     2441.09     2194.41    136.12 o 
 -10   6   5     1628.54     1550.40    203.51 o 
  -8   6   5      139.34      148.12    151.27 o 
  -6   6   5        1.82      119.03     76.42 o 
  -4   6   5      947.35     1477.48    253.05 o 
  -2   6   5       13.66      611.95    114.25 o 
   0   6   5      411.23      296.32     53.69 o 
   2   6   5      649.32      814.23     83.07 o 
   4   6   5     3751.33     3774.58    287.45 o 
   6   6   5      947.11      941.38    230.35 o 
   8   6   5      832.32      592.54    114.53 o 
  10   6   5       74.51      408.92    127.81 o 
  12   6   5     1119.46     1211.22    211.06 o 
  14   6   5        0.63      136.18    118.95 o 
  16   6   5      251.08      257.52     85.69 o 
  18   6   5       24.59      286.97    161.43 o 
  20   6   5      216.06      371.45    245.83 o 
 -25   7   5      165.07      146.85    119.83 o 
 -23   7   5     2269.64     1960.97    446.63 o 
 -21   7   5      766.55      794.85    148.64 o 
 -19   7   5     2466.01     2554.29    253.79 o 
 -17   7   5      252.61      264.04     94.07 o 
 -15   7   5      548.35      696.43    127.10 o 
 -13   7   5     1768.68     1862.70    139.56 o 
 -11   7   5        5.74       62.67     78.16 o 
  -9   7   5       12.73      308.11    121.16 o 
  -7   7   5      651.58     1120.81    223.36 o 
  -5   7   5     4295.64     5785.11    272.77 o 
  -3   7   5     7511.72     7189.86    277.64 o 
  -1   7   5     1589.83     1627.11    112.92 o 
   1   7   5      766.09      774.53     99.15 o 
   3   7   5     3230.25     3230.06    189.24 o 
   5   7   5      294.10      235.87     62.15 o 
   7   7   5      163.65      142.95    102.67 o 
   9   7   5     5642.34     5283.05    331.21 o 
  11   7   5      925.01     1171.87    159.46 o 
  13   7   5      439.76      397.43    259.63 o 
  15   7   5      879.18      878.95    227.88 o 
  17   7   5        0.91      -42.75    105.39 o 
  19   7   5      120.01      145.06     80.02 o 
 -24   8   5       62.13      101.20     91.10 o 
 -22   8   5       19.42       60.23    103.88 o 
 -20   8   5      162.42      297.30    151.33 o 
 -18   8   5        3.20      226.45    140.15 o 
 -16   8   5      480.85      676.75    318.75 o 
 -14   8   5     2787.01     3064.17    371.86 o 
 -12   8   5     3401.11     3089.82    207.40 o 
 -10   8   5    12313.34    12529.81   1043.55 o 
  -8   8   5     1463.75     1648.92    261.48 o 
  -6   8   5        8.39      106.65     76.01 o 
  -4   8   5     1240.45     1408.34    276.79 o 
  -2   8   5      833.33      853.96     97.75 o 
   0   8   5    10357.56    10033.84    279.36 o 
   2   8   5     2339.17     2227.68    135.65 o 
   4   8   5    10134.33     9938.13    255.57 o 
   6   8   5     9999.38    10237.58    472.85 o 
   8   8   5      776.33      860.12    119.12 o 
  10   8   5     6455.40     6511.67    356.97 o 
  12   8   5       20.01       72.94     48.50 o 
  14   8   5     1158.65     1209.66    205.35 o 
  16   8   5       89.12      183.03    140.39 o 
  18   8   5     1328.23     1623.81    552.73 o 
 -21   9   5       72.45      122.17    142.20 o 
 -19   9   5      218.58      200.28    117.89 o 
 -17   9   5       96.55      316.02    110.88 o 
 -15   9   5       57.47      195.61    135.67 o 
 -13   9   5     2287.21     2854.04    224.48 o 
 -11   9   5     6735.03     6940.66    511.17 o 
  -9   9   5     2985.06     2863.20    182.68 o 
  -7   9   5     4012.36     4255.09    295.48 o 
  -5   9   5    25508.40    26232.13   1349.23 o 
  -3   9   5     4039.95     3908.05    252.72 o 
  -1   9   5      750.59      801.27    112.40 o 
   1   9   5      451.58      512.69     92.53 o 
   3   9   5      868.38      788.72    112.06 o 
   5   9   5     1594.92     1662.24    135.89 o 
   7   9   5     2023.60     2340.06    162.65 o 
   9   9   5     6198.95     6331.70    437.40 o 
  11   9   5      495.24      628.77    129.80 o 
  13   9   5      445.68      515.28    148.38 o 
  15   9   5     6231.92     6323.42    549.92 o 
  17   9   5     1125.27      924.74    262.04 o 
 -20  10   5     2157.46     2316.89    664.41 o 
 -18  10   5      893.05      915.58    182.10 o 
 -16  10   5      701.13      446.42    159.13 o 
 -14  10   5     1734.38     2239.55    393.27 o 
 -12  10   5      302.35      445.15    130.56 o 
 -10  10   5     2656.76     2847.66    203.89 o 
  -8  10   5    15784.73    15157.34    892.88 o 
  -6  10   5    16433.08    16364.30   1029.00 o 
  -4  10   5     2368.66     2014.30    224.19 o 
  -2  10   5    11858.46    12104.41    777.17 o 
   0  10   5     1611.08     1432.60    141.73 o 
   2  10   5      640.60      776.72    131.67 o 
   4  10   5      273.87      228.77     76.89 o 
   6  10   5       21.32       36.31     59.82 o 
   8  10   5     2173.33     1934.72    187.88 o 
  10  10   5       11.48      106.16     74.22 o 
  12  10   5     7338.79     8489.45    555.00 o 
  14  10   5     5332.83     5283.91    360.12 o 
 -19  11   5       42.85      257.78    174.61 o 
 -17  11   5     1997.82     2106.80    497.60 o 
 -15  11   5        5.28      197.15    117.81 o 
 -13  11   5     2487.73     3480.33    458.41 o 
 -11  11   5      505.86      499.39    140.28 o 
  -9  11   5      360.44      332.92     90.84 o 
  -7  11   5        1.91       68.33     76.31 o 
  -5  11   5      106.97       80.42     98.43 o 
  -3  11   5       12.89       51.44     81.29 o 
  -1  11   5     1160.40      911.09    140.21 o 
   1  11   5     1124.66     1012.67    223.05 o 
   3  11   5     5583.93     5766.79    331.33 o 
   5  11   5       79.35      103.75     51.15 o 
   7  11   5     5566.62     6253.29    369.15 o 
   9  11   5      210.08      127.19     86.28 o 
  11  11   5     1475.05      821.23    223.82 o 
  13  11   5      120.59       41.24     69.14 o 
 -16  12   5      560.11      641.20    283.25 o 
 -14  12   5        2.06      157.39     89.29 o 
 -12  12   5      870.56      586.97    346.32 o 
 -10  12   5        8.27       17.78    117.76 o 
  -8  12   5      143.94      138.46     88.55 o 
  -6  12   5      440.99      263.23    134.44 o 
  -4  12   5       15.66      134.70    136.64 o 
  -2  12   5       58.91       79.73    107.72 o 
   0  12   5        7.78      114.75     73.59 o 
   2  12   5       44.76       43.80    123.22 o 
   4  12   5        3.08        3.90     50.79 o 
   6  12   5        0.50      175.34    182.83 o 
   8  12   5       42.92      -38.21    183.32 o 
  10  12   5      598.33      238.70    325.76 o 
 -13  13   5       17.62      317.54    334.71 o 
 -11  13   5       66.06      207.09    145.75 o 
  -9  13   5       66.95      237.95    166.50 o 
  -7  13   5       15.46      137.56     97.41 o 
  -5  13   5     1134.26      892.40    174.61 o 
  -3  13   5      680.43      610.61    151.60 o 
  -1  13   5      220.28      187.56    126.95 o 
   1  13   5     1447.77     1259.27    541.00 o 
   3  13   5     1028.71     1150.92    438.46 o 
   5  13   5      378.01      318.02    239.18 o 
   7  13   5      329.43      290.45    162.76 o 
  -6  14   5       80.74      307.14    276.67 o 
  -4  14   5      296.94      154.29    211.85 o 
  -2  14   5       21.07      369.29    244.50 o 
   0  14   5     1890.61      942.46    525.76 o 
 -28   0   6     3851.95     4069.47    850.31 o 
 -26   0   6     1814.21     1749.24    769.78 o 
 -24   0   6     1588.88     1937.63    263.12 o 
 -22   0   6      505.78      406.29    174.85 o 
 -20   0   6     2234.72     2050.57    363.00 o 
 -18   0   6     1305.64     1165.11    516.09 o 
 -16   0   6    14926.81    15010.60   1309.57 o 
 -14   0   6     2885.78     2635.07    257.39 o 
 -12   0   6     9125.86     9425.20    392.65 o 
 -10   0   6     2110.33     2668.75    160.64 o 
  -8   0   6      110.87      131.98     96.70 o 
  -6   0   6    34657.57    33693.15    599.90 o 
  -2   0   6     5378.20     4228.78    234.65 o 
   0   0   6     3149.08     2480.74    169.77 o 
   2   0   6      620.31      494.10    113.27 o 
   4   0   6    10044.88     9736.54    415.73 o 
   6   0   6       53.31      295.77     72.31 o 
   8   0   6     3087.77     2896.05    417.90 o 
  10   0   6     2133.50     5647.97    723.11 o 
  12   0   6      289.50      273.76    124.79 o 
  14   0   6      433.52     1242.10    488.76 o 
  16   0   6     5666.16     6416.54    617.91 o 
  18   0   6    20202.65    22398.88    714.88 o 
  20   0   6      465.60      226.36    287.55 o 
  22   0   6     2268.18     3073.08    746.81 o 
 -27   1   6      390.26      421.52    145.81 o 
 -25   1   6     7314.59     8316.19    883.81 o 
 -23   1   6     1016.86     1186.30    195.13 o 
 -21   1   6      652.78      814.92    153.55 o 
 -19   1   6     6001.78     5579.68    310.10 o 
 -17   1   6     1408.29     1007.05    210.11 o 
 -15   1   6       48.90      111.46     41.30 o 
 -13   1   6     4401.33     4217.68    271.82 o 
 -11   1   6    20427.28    19224.97    473.76 o 
  -9   1   6    19968.10    18616.15    237.30 o 
  -7   1   6     6444.12     6153.79    197.87 o 
  -5   1   6    48670.08    45526.13    702.24 o 
  -3   1   6      491.51      338.98     96.41 o 
  -1   1   6       11.27       70.29     43.28 o 
   1   1   6      851.81      895.66     85.14 o 
   3   1   6     5242.99     4441.17    145.98 o 
   5   1   6     4230.70     4400.57    483.06 o 
   7   1   6       81.74      181.52    140.75 o 
   9   1   6     6879.04     7286.71    445.59 o 
  11   1   6     1868.66     2109.88    241.36 o 
  13   1   6     3993.69     4811.47    478.40 o 
  15   1   6     3684.02     3381.65    356.72 o 
  17   1   6      483.86      408.58    225.15 o 
  19   1   6      783.69      675.87    298.19 o 
  21   1   6     1662.62     1783.21    262.34 o 
 -28   2   6      151.27      155.23     75.04 o 
 -26   2   6       34.10       83.70    232.53 o 
 -24   2   6       37.78      138.70     85.50 o 
 -22   2   6       60.84      273.80    104.26 o 
 -20   2   6     4709.47     4463.96    339.10 o 
 -18   2   6     1090.52      991.09    116.55 o 
 -16   2   6     9980.69     9489.42    291.86 o 
 -14   2   6    26157.97    26656.16    781.55 o 
 -12   2   6     1784.73     2009.88    106.13 o 
 -10   2   6     8163.29     7442.20    293.34 o 
  -8   2   6     3617.38     3254.76    116.59 o 
  -6   2   6     3849.10     4048.49    184.41 o 
  -4   2   6      338.49      356.69     57.21 o 
  -2   2   6     4457.58     5749.27    144.36 o 
   0   2   6     2242.67     2399.01    105.05 o 
   2   2   6     6308.97     6068.01    161.83 o 
   4   2   6    10671.83    11034.81    482.39 o 
   6   2   6    14577.00    14353.62    592.43 o 
   8   2   6     2709.06     2628.35    279.56 o 
  10   2   6      780.50      540.64    179.33 o 
  12   2   6       60.76      261.99    154.67 o 
  14   2   6      300.90      243.14    194.44 o 
  16   2   6       51.01      154.66    100.58 o 
  18   2   6     1629.92     1716.42    329.53 o 
  20   2   6     1292.54     1519.13    313.57 o 
  22   2   6        5.93      212.46    179.33 o 
 -27   3   6      313.07      555.86    238.46 o 
 -25   3   6      207.62      264.85    109.84 o 
 -23   3   6     1598.99     1953.72    154.99 o 
 -21   3   6        0.13      149.45     90.60 o 
 -19   3   6      220.79      126.24     46.84 o 
 -17   3   6        0.14       94.81     36.96 o 
 -15   3   6       95.46      123.04     41.00 o 
 -13   3   6     1397.20     1311.86    100.35 o 
 -11   3   6     1911.94     1970.80    115.61 o 
  -9   3   6       28.21      144.97     32.91 o 
  -7   3   6    19264.58    21252.69    350.34 o 
  -5   3   6     9421.67    10600.99    197.22 o 
  -3   3   6       14.33       12.57     33.69 o 
  -1   3   6      229.92      685.69     71.76 o 
   1   3   6     2116.65     2014.68    151.92 o 
   3   3   6      357.88      806.31     87.21 o 
   5   3   6      622.29      830.31    376.55 o 
   7   3   6     5345.81     5405.22    394.61 o 
   9   3   6     2194.54     1774.68    184.54 o 
  11   3   6      629.45      674.52    162.87 o 
  13   3   6      321.35      391.95    122.44 o 
  15   3   6        1.44      176.11    105.81 o 
  17   3   6       50.79      260.31    128.96 o 
  19   3   6      342.30      475.61    357.80 o 
  21   3   6      269.63      324.56    285.37 o 
 -26   4   6       73.85      159.18     95.34 o 
 -24   4   6      561.06      364.32     93.51 o 
 -22   4   6      377.61      364.00    128.83 o 
 -20   4   6     3208.29     2982.22    392.22 o 
 -18   4   6     6863.67     7097.54    355.84 o 
 -16   4   6     6444.60     6732.29    154.07 o 
 -14   4   6    15159.88    16192.61    666.48 o 
 -12   4   6     1554.04     1679.08    123.57 o 
 -10   4   6     8773.99     8076.28    392.74 o 
  -8   4   6      107.45      204.66     66.03 o 
  -6   4   6     1997.06     1927.75    100.29 o 
  -4   4   6     1553.89     3452.41    139.64 o 
  -2   4   6      702.25     1762.58     98.38 o 
   0   4   6    14746.72    13502.02    343.94 o 
   2   4   6       46.89      686.63    122.93 o 
   4   4   6    24531.13    26298.94    882.07 o 
   6   4   6     3820.32     3862.72    356.35 o 
   8   4   6       96.20      339.17    122.33 o 
  10   4   6      570.55      610.90    159.27 o 
  12   4   6     1360.24     1546.70    222.95 o 
  14   4   6       33.39       94.90    201.21 o 
  16   4   6        3.96      109.83    142.32 o 
  18   4   6     2159.45     1611.33    316.94 o 
  20   4   6      384.25      346.31    236.64 o 
 -27   5   6      615.84      716.11    193.06 o 
 -25   5   6     1700.49     1699.35    360.60 o 
 -23   5   6     1255.33     1114.52    203.42 o 
 -21   5   6      944.55      888.28    148.92 o 
 -19   5   6     1608.79     1687.43    294.50 o 
 -17   5   6     3093.59     2900.94    180.65 o 
 -15   5   6      921.09      905.23     96.01 o 
 -13   5   6     4241.84     4256.17    183.87 o 
 -11   5   6    11223.50    11702.64    319.14 o 
  -9   5   6      552.96      378.95     80.40 o 
  -7   5   6    14243.36    15418.05    421.91 o 
  -5   5   6    54581.85    57778.54   1349.30 o 
  -3   5   6     1290.57     2012.55    111.05 o 
  -1   5   6     4351.71     4775.69    199.84 o 
   1   5   6     7261.53     8089.39    251.10 o 
   3   5   6    13859.90    13521.38    396.71 o 
   5   5   6     2249.48     2592.26    218.44 o 
   7   5   6     8427.16     9112.98    405.68 o 
   9   5   6    18497.43    18459.58    678.97 o 
  11   5   6       54.94       65.74     77.83 o 
  13   5   6     3762.55     3910.17    322.34 o 
  15   5   6     1572.41     2048.67    250.45 o 
  17   5   6       23.99      251.07    113.70 o 
  19   5   6        0.80       78.86     88.46 o 
  21   5   6      290.51      267.90    208.71 o 
 -26   6   6     1035.15      978.72    294.01 o 
 -24   6   6      241.95      279.57     77.44 o 
 -22   6   6     2578.39     2909.67    389.97 o 
 -20   6   6     2090.43     2035.58    285.18 o 
 -18   6   6      321.02      374.75     93.99 o 
 -16   6   6     4567.58     4721.80    255.06 o 
 -14   6   6     2662.25     2526.16    126.49 o 
 -12   6   6      182.29      142.62     86.08 o 
 -10   6   6     1199.80     1306.40    190.85 o 
  -8   6   6     7569.25     6861.35    250.78 o 
  -6   6   6    16394.81    14384.66   2487.34 o 
  -4   6   6     2027.76     2210.73    112.65 o 
  -2   6   6     8671.13     8424.42    223.98 o 
   0   6   6     4098.07     3630.90    161.96 o 
   2   6   6       52.48      155.20     55.82 o 
   4   6   6     7108.70     7277.43    740.22 o 
   6   6   6     4662.08     4523.99    262.12 o 
   8   6   6      632.87      815.44    277.88 o 
  10   6   6      919.84      952.39    173.14 o 
  12   6   6     1712.93     2570.26    405.69 o 
  14   6   6     5511.52     5875.35    476.35 o 
  16   6   6     1280.25     1200.39    345.81 o 
  18   6   6     5066.87     4628.28    452.68 o 
  20   6   6      196.60      298.83    244.99 o 
 -25   7   6     1707.46     1512.80    406.32 o 
 -23   7   6      420.41      415.06    171.23 o 
 -21   7   6      574.63      769.63    281.62 o 
 -19   7   6       12.44       16.33     68.36 o 
 -17   7   6     1017.30     1078.88    168.52 o 
 -15   7   6      725.92      745.17     86.80 o 
 -13   7   6     2451.39     2251.41    290.86 o 
 -11   7   6     1006.67     1134.22    214.15 o 
  -9   7   6     1730.35     1563.07    182.21 o 
  -7   7   6       12.14       98.59     64.79 o 
  -5   7   6     9883.96     9968.17    355.44 o 
  -3   7   6     4789.25     4639.08    294.82 o 
  -1   7   6      767.45     1004.41     91.55 o 
   1   7   6     5800.51     5597.19    177.03 o 
   3   7   6     5259.45     5465.29    227.88 o 
   5   7   6       12.83      193.82     60.50 o 
   7   7   6     1959.34     1861.08    265.83 o 
   9   7   6     1129.31     1460.42    247.30 o 
  11   7   6     1226.66      422.98    114.39 o 
  13   7   6      281.72      176.15    110.73 o 
  15   7   6     6359.44     6259.95    528.32 o 
  17   7   6      168.21       92.94    135.14 o 
  19   7   6      683.80      692.16    298.80 o 
 -24   8   6       57.46      236.50    123.09 o 
 -22   8   6        9.61      143.11    238.82 o 
 -20   8   6       23.36       38.65     83.93 o 
 -18   8   6       51.55       65.24     78.25 o 
 -16   8   6      252.26      348.88    152.96 o 
 -14   8   6       23.03      163.96     96.74 o 
 -12   8   6     2651.49     2324.46    156.04 o 
 -10   8   6     1538.09     1541.68    175.17 o 
  -8   8   6     4218.85     4346.93    209.83 o 
  -6   8   6      814.23      700.74    158.03 o 
  -4   8   6     1251.53     1590.58    198.51 o 
  -2   8   6     2341.81     2507.20    120.79 o 
   0   8   6     1584.83     1499.71    151.04 o 
   2   8   6      853.12      874.53     88.40 o 
   4   8   6     2337.65     2595.20    169.65 o 
   6   8   6    11034.00    11425.22   1033.99 o 
   8   8   6       49.10      132.57     66.18 o 
  10   8   6     7327.31     7859.74    531.85 o 
  12   8   6     1559.02     1829.80    235.24 o 
  14   8   6        2.27      247.23    116.17 o 
  16   8   6      132.66      119.25    105.93 o 
  18   8   6      173.37      233.39    114.04 o 
 -23   9   6       33.29      310.06    202.16 o 
 -21   9   6     2334.40     2304.64    446.68 o 
 -19   9   6     2339.88     2028.71    403.83 o 
 -17   9   6     1202.78      865.94    242.21 o 
 -15   9   6      312.26      294.76    149.87 o 
 -13   9   6     1262.58     1508.03    279.83 o 
 -11   9   6      101.50      128.04     56.58 o 
  -9   9   6       12.10      101.09     90.69 o 
  -7   9   6        1.54      584.29    133.40 o 
  -5   9   6     4800.73     4075.37    331.17 o 
  -3   9   6     1240.87     1033.95    240.84 o 
  -1   9   6       61.39       20.83     27.68 o 
   1   9   6     3441.48     3391.37    216.49 o 
   3   9   6     2609.45     2642.95    133.78 o 
   5   9   6       27.69       35.58     55.28 o 
   7   9   6       57.24       12.62     58.78 o 
   9   9   6      227.22      209.39     87.03 o 
  11   9   6       11.16      156.29     51.51 o 
  13   9   6     3586.69     3201.74    269.64 o 
  15   9   6       27.82       51.32    100.91 o 
 -20  10   6     1948.21     2022.87    453.64 o 
 -18  10   6      141.17      345.83    127.58 o 
 -16  10   6     1654.71     1430.47    352.98 o 
 -14  10   6     5002.03     5469.36    617.47 o 
 -12  10   6       39.70      185.45     62.99 o 
 -10  10   6     3898.08     4012.63    411.13 o 
  -8  10   6      438.09      363.98    143.41 o 
  -6  10   6     3022.62     2450.09    449.35 o 
  -4  10   6     2336.70     2295.57    484.77 o 
  -2  10   6      414.45      425.26    118.26 o 
   0  10   6     1929.98     2036.08    199.44 o 
   2  10   6      725.83      556.27    153.85 o 
   4  10   6      814.07      965.97    166.53 o 
   6  10   6      203.39      127.52     57.02 o 
   8  10   6     3048.98     3088.98    237.56 o 
  10  10   6      276.34      461.23    220.72 o 
  12  10   6      212.20      168.46     89.64 o 
  14  10   6       49.03      197.63    100.12 o 
 -19  11   6     1249.73     1026.26    402.18 o 
 -17  11   6     2830.09     4101.15    845.96 o 
 -15  11   6     1765.94     1382.78    376.90 o 
 -13  11   6     2506.42     2408.43    417.20 o 
 -11  11   6    11680.75    13346.97   1113.44 o 
  -9  11   6     1045.86     1046.66    290.69 o 
  -7  11   6     3791.50     3890.95    279.06 o 
  -5  11   6     6378.15     6414.83    947.90 o 
  -3  11   6     2191.83     1815.36    305.06 o 
  -1  11   6      458.26      569.10    137.63 o 
   1  11   6      198.75      153.99     87.37 o 
   3  11   6     4279.06     4305.84    275.83 o 
   5  11   6      141.58      155.64     92.64 o 
   7  11   6     4091.92     4373.29    341.54 o 
   9  11   6      721.91      940.58    188.55 o 
  11  11   6      418.80      254.37     79.23 o 
 -16  12   6     1319.64     1912.18    527.58 o 
 -14  12   6      264.25      143.79    141.13 o 
 -12  12   6       53.80       78.27     87.97 o 
 -10  12   6       99.40      -84.63    101.11 o 
  -8  12   6     5912.03     7310.14    706.90 o 
  -6  12   6     4416.92     4685.44    630.00 o 
  -4  12   6     2137.07     1675.95    225.58 o 
  -2  12   6     8121.10     8365.83    958.54 o 
   0  12   6     1469.06     1359.47    299.34 o 
   2  12   6       16.62      155.58    114.27 o 
   4  12   6     2945.36     2936.36    394.24 o 
   6  12   6     1803.69     1879.31    340.37 o 
   8  12   6       74.12      242.33    151.39 o 
  10  12   6     3602.02     3340.80   1328.92 o 
 -11  13   6      133.68       58.89    189.72 o 
  -9  13   6      447.74      466.71    185.69 o 
  -7  13   6       87.94      580.66    267.48 o 
  -5  13   6      764.82      726.26    152.47 o 
  -3  13   6      881.16     1208.53    416.45 o 
  -1  13   6      296.32      348.78    128.57 o 
   1  13   6     2746.48     3032.93    624.19 o 
   3  13   6      826.68      618.63    299.40 o 
   5  13   6      224.88      148.97    147.77 o 
  -2  14   6      101.93       46.92    118.26 o 
 -29   1   7        4.99      136.69     72.93 o 
 -27   1   7      921.52     1137.10    178.31 o 
 -25   1   7     1338.29     1253.85    174.37 o 
 -23   1   7      960.26      660.89    137.68 o 
 -21   1   7      715.63      588.71    221.81 o 
 -19   1   7       20.48      189.93     81.03 o 
 -17   1   7      389.72      302.43     98.33 o 
 -15   1   7      478.93      469.63     62.75 o 
 -13   1   7      450.69      378.40     72.48 o 
 -11   1   7       44.89      288.82     50.47 o 
  -9   1   7     6056.53     6518.32    297.05 o 
  -7   1   7    20793.15    20024.92    304.50 o 
  -5   1   7      635.05      552.39     73.51 o 
  -3   1   7     1632.56     2013.21    107.70 o 
  -1   1   7      284.65      438.68     79.71 o 
   1   1   7     1405.13     1268.40    122.98 o 
   3   1   7    14434.61    13623.41   1049.11 o 
   7   1   7     5030.59     4618.44    418.21 o 
   9   1   7    18403.63    17878.83    698.48 o 
  11   1   7     2777.23     3988.32    344.00 o 
  13   1   7    11461.86     5697.54    489.49 o 
  15   1   7     1127.00     1288.77    312.10 o 
  17   1   7      656.46      968.60    365.66 o 
  19   1   7       12.62      183.17    125.09 o 
  21   1   7       53.61      289.20    186.50 o 
 -28   2   7     2577.23     2623.25    595.37 o 
 -26   2   7     2697.11     3015.71    343.54 o 
 -24   2   7       57.62      108.64     59.39 o 
 -22   2   7      494.95      473.68    148.11 o 
 -20   2   7    12686.50    13247.11    643.19 o 
 -18   2   7        0.72       66.92     43.89 o 
 -16   2   7     8025.69     7265.98    323.81 o 
 -14   2   7     2600.94     2344.78    217.85 o 
 -12   2   7      622.30      617.52     63.37 o 
 -10   2   7      223.99      148.16     46.38 o 
  -8   2   7    17056.33    17783.10    509.03 o 
  -6   2   7     9979.13     9037.03    191.21 o 
  -4   2   7       22.21      115.36     96.98 o 
  -2   2   7    33527.67    30637.08   1029.50 o 
   0   2   7     6625.82     6340.12    193.92 o 
   2   2   7     1578.33     2017.01    181.86 o 
   4   2   7    16343.08    17354.11    784.55 o 
   6   2   7     1107.04     1432.07    267.36 o 
   8   2   7     2984.65     5760.36    358.51 o 
  10   2   7       72.35      182.74     93.56 o 
  12   2   7     4151.31     5071.84    495.92 o 
  14   2   7     1232.38      801.22    287.55 o 
  16   2   7     9060.67     7045.49    562.08 o 
  18   2   7     5247.04     5631.38    372.82 o 
  20   2   7        1.68       76.63    147.38 o 
 -27   3   7      818.35     1013.64    184.67 o 
 -25   3   7     7547.61     9340.36    412.85 o 
 -23   3   7      634.63      656.58    135.41 o 
 -21   3   7      517.04      551.15    104.84 o 
 -19   3   7     8958.61     9154.85    480.52 o 
 -17   3   7     6017.59     5649.47    195.40 o 
 -15   3   7        1.19       66.85     62.63 o 
 -13   3   7     1446.70     1371.14    132.38 o 
 -11   3   7    15122.21    14136.66    410.33 o 
  -9   3   7     3153.12     3441.28    172.17 o 
  -7   3   7    15096.40    17252.89    426.49 o 
  -5   3   7    49755.45    51589.14   1224.18 o 
  -3   3   7     1729.42     1767.71    123.50 o 
  -1   3   7    10181.05    10434.60    279.77 o 
   1   3   7    30795.95    30107.95    729.49 o 
   3   3   7    35003.66    33804.74   2938.74 o 
   5   3   7     6049.20     6644.07    301.32 o 
   7   3   7    35952.05    37683.04   1510.63 o 
   9   3   7     3230.54     3271.38    454.18 o 
  11   3   7     2005.04     2151.17    327.47 o 
  13   3   7     2781.10     3502.53    324.92 o 
  15   3   7     1859.69     2058.81    346.31 o 
  17   3   7     1668.04     2802.01    300.54 o 
  19   3   7       22.81      167.53    133.72 o 
  21   3   7     4166.90     4165.20    628.50 o 
 -28   4   7     1664.65     1587.81    564.67 o 
 -26   4   7      645.44      454.98    125.93 o 
 -24   4   7      865.38     1120.47    196.66 o 
 -22   4   7     3710.84     3356.43    354.78 o 
 -20   4   7     1887.77     1913.14    200.85 o 
 -18   4   7       94.72       95.46     52.63 o 
 -16   4   7     7000.87     6415.74    216.21 o 
 -12   4   7     2789.81     2993.21    244.05 o 
 -10   4   7     1781.51     1252.59    125.01 o 
  -8   4   7     2978.34     2577.30    137.26 o 
  -6   4   7    13648.75    13910.60    429.38 o 
  -4   4   7    12054.64    13708.62    350.23 o 
  -2   4   7    22214.22    24098.96    686.48 o 
   0   4   7     5683.00     5814.47    235.12 o 
   2   4   7    17266.18    20927.01   1382.85 o 
   4   4   7    42732.43    42646.58   2679.24 o 
   6   4   7     3502.81     2845.09    269.92 o 
   8   4   7     1246.11     1320.66    201.20 o 
  10   4   7       92.77      112.21     61.96 o 
  12   4   7     4394.16     1100.86    103.99 o 
  14   4   7       89.10      544.36    180.40 o 
  16   4   7     3075.13     2961.40    366.44 o 
  18   4   7     2799.83     3152.92    483.54 o 
  20   4   7       18.46      309.97    158.70 o 
 -27   5   7      242.24      306.84    130.78 o 
 -25   5   7        4.29       36.42     75.61 o 
 -23   5   7      864.22     1094.03    157.03 o 
 -21   5   7     1475.58     1870.63    221.83 o 
 -19   5   7     1098.44     1283.27    183.42 o 
 -17   5   7    10994.45    10535.20    511.90 o 
 -15   5   7      547.35      589.64     96.71 o 
 -13   5   7     8966.99     9026.98    255.89 o 
 -11   5   7     9307.06     8895.16    389.22 o 
  -9   5   7        2.07       24.83     14.86 o 
  -5   5   7     3853.22     3448.22    203.63 o 
  -3   5   7     6350.40     7150.47    199.28 o 
  -1   5   7       13.86       83.67     35.72 o 
   1   5   7       90.70      133.15     54.52 o 
   3   5   7     7884.94     7156.27    272.13 o 
   5   5   7     2903.65     2557.39    277.81 o 
   7   5   7      822.47     1338.79    295.17 o 
   9   5   7     2281.77     2182.47    320.08 o 
  11   5   7     2413.59     2424.97    285.01 o 
  13   5   7      669.18      763.71    196.17 o 
  15   5   7      494.61      754.47    204.18 o 
  17   5   7      332.49      755.57    298.55 o 
  19   5   7      369.50      515.24    159.71 o 
 -26   6   7       34.63       53.66    130.72 o 
 -24   6   7      152.99      276.60    109.62 o 
 -22   6   7        0.73      207.53     75.85 o 
 -20   6   7       25.56      105.33     49.73 o 
 -18   6   7       23.54      157.20     66.57 o 
 -16   6   7      888.62     1019.05    164.18 o 
 -14   6   7      244.41      250.75     91.36 o 
 -12   6   7       36.39       44.40     44.02 o 
 -10   6   7     2711.66     2699.01    191.03 o 
  -8   6   7     3327.47     3224.65    300.72 o 
  -6   6   7      334.57      293.73    200.12 o 
  -4   6   7     7794.98     6857.47    287.96 o 
  -2   6   7     1985.73     2423.63    192.13 o 
   0   6   7      167.70       74.60     43.60 o 
   2   6   7     6266.52     6797.54    373.56 o 
   4   6   7     1093.75     1239.26    271.12 o 
   6   6   7     1291.38     1313.64    356.47 o 
   8   6   7      773.13     1410.21    329.87 o 
  10   6   7      872.73      916.66    182.18 o 
  12   6   7       29.60      210.57    130.47 o 
  14   6   7       54.23       44.54     84.47 o 
  16   6   7        0.07      293.96    147.02 o 
  18   6   7      428.47      339.09    147.89 o 
 -25   7   7      184.68      270.37    122.72 o 
 -23   7   7       11.99      179.53    121.34 o 
 -21   7   7      346.05      420.87    149.46 o 
 -19   7   7       67.52       28.85    136.60 o 
 -17   7   7     3408.41     3074.16    209.37 o 
 -15   7   7     2215.95     2273.83    479.57 o 
 -13   7   7        5.05       22.73     43.21 o 
 -11   7   7     3333.91     3940.65    424.43 o 
  -9   7   7     1165.78      975.83    208.71 o 
  -7   7   7    10218.62    10822.49    830.97 o 
  -5   7   7      288.32      547.21    127.40 o 
  -3   7   7     4590.75     4312.42    271.34 o 
  -1   7   7      359.61      593.75    103.88 o 
   1   7   7     1886.66     2326.16    193.84 o 
   3   7   7     7013.63     7461.57    213.41 o 
   5   7   7     4308.50     4210.10    266.71 o 
   7   7   7     7968.75     8236.21    430.97 o 
   9   7   7     3578.55     3656.26    402.73 o 
  11   7   7       66.87       40.59    103.23 o 
  13   7   7     3344.50     3135.72    561.08 o 
  15   7   7       76.57      241.03    118.35 o 
  17   7   7      745.35     1239.92    299.04 o 
 -24   8   7        3.04       72.27    114.63 o 
 -22   8   7     1598.22     1778.10    304.39 o 
 -20   8   7     1145.79     1727.45    349.24 o 
 -18   8   7      276.29      133.85    138.02 o 
 -16   8   7     1603.41     1742.23    244.98 o 
 -14   8   7      840.44      772.88    328.90 o 
 -12   8   7       50.19       82.08     64.09 o 
 -10   8   7       10.82       31.46     33.53 o 
  -8   8   7       30.59      158.41     79.69 o 
  -6   8   7      184.18      265.16    118.99 o 
  -4   8   7     2781.69     2889.34    253.32 o 
  -2   8   7     5545.71     6351.64    270.22 o 
   0   8   7      622.58      644.88     85.21 o 
   2   8   7      210.43      254.78     73.52 o 
   4   8   7     2649.35     2521.24    150.67 o 
   6   8   7     3059.17     2602.86    188.03 o 
   8   8   7      807.65      586.30    158.10 o 
  10   8   7       25.76      203.77     99.39 o 
  12   8   7     9105.75     9392.82    635.39 o 
  14   8   7        2.81      -16.39     95.68 o 
  16   8   7     3023.12     2783.83    557.79 o 
 -23   9   7      972.06     1280.12    370.18 o 
 -21   9   7       64.35      230.06    105.03 o 
 -19   9   7     2641.38     3045.56    673.65 o 
 -17   9   7     4439.30     4623.03    475.47 o 
 -15   9   7      126.77      236.84     94.59 o 
 -13   9   7     1281.27     1437.60    281.75 o 
 -11   9   7      428.86      434.02    207.14 o 
  -9   9   7      228.79      716.35    158.81 o 
  -7   9   7     1466.84     1360.38    176.97 o 
  -5   9   7     7614.44     7825.08    591.30 o 
  -3   9   7     1072.26     1105.90    189.34 o 
  -1   9   7     6397.92     5884.06    335.61 o 
   1   9   7    10575.79    10587.59    563.01 o 
   3   9   7     6747.89     6635.33    423.63 o 
   5   9   7      294.68      304.42     95.08 o 
   7   9   7     2162.06     2531.36    232.42 o 
   9   9   7      193.83      279.66     81.79 o 
  11   9   7      368.12      423.60    128.81 o 
  13   9   7     1001.24     1169.02    178.36 o 
  15   9   7     1369.36     1537.53    284.27 o 
 -20  10   7     1715.74     1575.96    367.11 o 
 -18  10   7      180.77       90.89    136.64 o 
 -16  10   7     1538.80     1831.41    454.16 o 
 -14  10   7     2847.57     3217.25    379.12 o 
 -12  10   7     1059.93     1314.25    254.05 o 
 -10  10   7      985.44      856.50    163.47 o 
  -8  10   7    11822.40    13306.33    654.54 o 
  -6  10   7       63.90      100.77     84.71 o 
  -4  10   7     9581.83     9374.96    438.05 o 
  -2  10   7    12016.92    12551.93    613.07 o 
   0  10   7     2073.75     1833.08    358.65 o 
   2  10   7      175.53      158.16     57.89 o 
   4  10   7     7179.88     7260.40    556.61 o 
   6  10   7     1055.54     1254.47    190.89 o 
   8  10   7      441.78      330.31     97.72 o 
  10  10   7      134.83      273.55    111.49 o 
  12  10   7      342.62      321.83    125.57 o 
 -19  11   7      555.67     1227.34    842.33 o 
 -17  11   7     2092.68     2269.91    462.55 o 
 -15  11   7      244.29      327.10    119.92 o 
 -13  11   7     2836.02     2470.17    893.60 o 
 -11  11   7      231.86      840.64    230.72 o 
  -9  11   7      241.20      553.33    183.56 o 
  -7  11   7      256.00      388.40    133.50 o 
  -5  11   7       26.58       79.48     89.03 o 
  -3  11   7      106.66       61.48     79.13 o 
  -1  11   7      657.08      491.65    127.58 o 
   1  11   7     2889.27     3609.34    422.01 o 
   3  11   7     2229.76     1817.90    507.67 o 
   5  11   7       21.67      100.21    112.06 o 
   7  11   7      285.45      463.29    222.74 o 
   9  11   7      177.80      203.59     73.31 o 
  11  11   7        0.79      273.68    110.01 o 
 -16  12   7       30.33      -37.80    106.92 o 
 -14  12   7       12.04       86.40    310.89 o 
 -12  12   7       33.14       62.34     88.81 o 
 -10  12   7      271.12      203.39    183.56 o 
  -8  12   7      302.28      497.95    242.81 o 
  -6  12   7     1384.95     1074.14    287.82 o 
  -4  12   7      175.52      427.46    141.33 o 
  -2  12   7      130.95       61.06     89.88 o 
   0  12   7       96.34      263.43     88.22 o 
   2  12   7     1353.48     1182.79    217.36 o 
   4  12   7      359.02      215.31    112.38 o 
   6  12   7     1148.87      995.54    229.46 o 
   8  12   7      168.63      135.67    120.20 o 
 -11  13   7     1085.36     1202.74    219.09 o 
  -9  13   7      269.75      562.52    353.33 o 
  -7  13   7      379.28      146.80    131.32 o 
  -5  13   7       33.87       96.98    101.33 o 
  -3  13   7      190.32      259.92    184.40 o 
  -1  13   7       62.45       71.40     82.64 o 
   1  13   7      214.11      155.28    103.53 o 
   3  13   7      581.49      683.20    268.69 o 
 -28   0   8      250.84      229.99    102.06 o 
 -26   0   8      694.03      509.56    303.75 o 
 -24   0   8      103.74       98.91    133.25 o 
 -22   0   8     3854.81     4532.35   1013.56 o 
 -20   0   8    16786.75    16860.76    970.27 o 
 -18   0   8     8128.50     6740.79   1330.01 o 
 -16   0   8    28499.19    27782.79   1400.51 o 
 -14   0   8     2447.64     2730.63    347.66 o 
 -12   0   8     2320.38     2372.00    150.99 o 
 -10   0   8      234.16      193.72     64.33 o 
  -8   0   8       45.87      131.13     94.80 o 
  -6   0   8    29537.63    28222.46    633.63 o 
  -4   0   8      197.90      562.20     99.99 o 
  -2   0   8    44785.37    43002.81   1341.98 o 
   0   0   8    12035.28    11365.83    651.28 o 
   2   0   8     3350.29     4435.37    404.36 o 
   4   0   8     2174.01     2194.71    573.65 o 
   6   0   8     2340.35     2486.86    365.18 o 
   8   0   8     7657.84     6069.25    403.63 o 
  10   0   8      260.30      238.70    203.39 o 
  12   0   8     5205.60     6267.56    716.82 o 
  14   0   8      468.86      271.59    200.24 o 
  16   0   8     4799.15     5374.44    836.77 o 
  18   0   8       17.39      504.97    307.86 o 
  20   0   8      275.31       85.61     61.19 o 
 -29   1   8        0.67      134.92    109.64 o 
 -27   1   8      440.63      780.63    465.67 o 
 -25   1   8     1769.60     1566.07    334.89 o 
 -23   1   8      764.86      784.80    165.22 o 
 -21   1   8      298.89      210.32    147.90 o 
 -19   1   8     9145.50     9826.83    538.71 o 
 -17   1   8     4715.53     4693.54    230.66 o 
 -15   1   8      232.89      218.54     38.00 o 
 -13   1   8     2162.43     1789.86    143.28 o 
 -11   1   8    14720.73    13515.92    401.51 o 
  -9   1   8     6969.40     6931.70    343.05 o 
  -7   1   8    37436.00    35975.11   2192.55 o 
  -5   1   8    29680.04    28849.50    495.42 o 
  -3   1   8     1714.98     1281.33    102.25 o 
  -1   1   8      646.02      664.13    149.91 o 
   1   1   8     9091.81     9056.92    408.59 o 
   3   1   8    13657.99    12088.93   1080.06 o 
   5   1   8     1702.61     1847.61    175.54 o 
   7   1   8     3875.76     4531.66    422.26 o 
   9   1   8      432.10      388.38    151.28 o 
  11   1   8        6.97      705.77    201.55 o 
  13   1   8      264.13      248.68    123.10 o 
  15   1   8     2488.33     3057.36    332.50 o 
  17   1   8     1056.21     1353.26    454.18 o 
  19   1   8       26.12      173.72    159.40 o 
 -28   2   8      533.95      493.57    256.82 o 
 -26   2   8      216.01      226.61     84.88 o 
 -24   2   8     5352.61     5326.78    341.17 o 
 -22   2   8       18.98      112.79     43.81 o 
 -20   2   8        8.87       10.33     72.26 o 
 -18   2   8        2.08       54.69     88.97 o 
 -16   2   8      691.12      858.20    140.67 o 
 -14   2   8     4823.70     4661.95    361.45 o 
 -12   2   8     1084.54     1128.15    100.06 o 
 -10   2   8    26777.26    28036.51    673.57 o 
  -8   2   8    21411.62    21740.67    629.19 o 
  -6   2   8        1.72       11.43     29.21 o 
  -4   2   8    28277.72    29798.72    834.11 o 
  -2   2   8       91.44      101.10     58.19 o 
   0   2   8      243.22      160.62    117.10 o 
   2   2   8     1993.25     1999.34    174.85 o 
   4   2   8      873.21      653.28    195.40 o 
   6   2   8      127.60      198.04    130.96 o 
   8   2   8      728.58      510.83    153.13 o 
  10   2   8     1653.00     1409.65    267.72 o 
  12   2   8      456.64      450.30    238.94 o 
  14   2   8        0.04      275.12    114.18 o 
  16   2   8      330.26      335.94    154.34 o 
  18   2   8       60.48      109.54     92.99 o 
  20   2   8       91.85      227.91    184.89 o 
 -27   3   8       53.43       56.88     78.80 o 
 -25   3   8      362.78      211.59     91.74 o 
 -23   3   8     1172.57     1191.69    186.80 o 
 -21   3   8      484.21      449.64     98.89 o 
 -19   3   8      152.26      188.50     57.80 o 
 -17   3   8     2616.43     2589.57    194.65 o 
 -15   3   8      212.41      219.94     93.00 o 
 -13   3   8       90.88       38.34     47.77 o 
 -11   3   8       19.49      120.15     42.37 o 
  -9   3   8      314.96      294.34     84.77 o 
  -7   3   8     1981.56     1646.36    103.23 o 
  -5   3   8     3851.24     3938.74    173.50 o 
  -3   3   8      887.46      802.57    123.42 o 
  -1   3   8     1990.94     2502.27    136.64 o 
   1   3   8       80.43      172.03     94.43 o 
   3   3   8       33.97      283.57     80.59 o 
   5   3   8     1251.84     1720.09    286.01 o 
   7   3   8     3167.34     2643.01   1064.59 o 
   9   3   8      236.40      538.69    177.49 o 
  11   3   8       77.62      154.10    107.35 o 
  13   3   8      186.93      150.85    127.82 o 
  15   3   8      113.07       59.65    116.38 o 
  17   3   8     1652.39     1181.20    247.28 o 
  19   3   8      468.78      264.38    172.78 o 
 -28   4   8     1363.20     1129.82    308.36 o 
 -26   4   8        0.62      104.95     72.39 o 
 -24   4   8      191.63      171.19    130.47 o 
 -22   4   8       75.03      147.87     83.58 o 
 -20   4   8      107.84       54.05     54.68 o 
 -18   4   8      168.10      128.76     60.80 o 
 -16   4   8      884.63      775.89    168.77 o 
 -14   4   8     5301.76     5216.74    213.80 o 
 -12   4   8     5811.11     5568.44    481.97 o 
 -10   4   8      850.55      705.27     67.29 o 
  -8   4   8    26450.04    26157.66    718.58 o 
  -6   4   8     1705.16     2223.97    104.50 o 
  -4   4   8     2967.64     2982.51    138.53 o 
  -2   4   8     7832.39     7037.06    248.85 o 
   0   4   8     8137.35     8593.47    285.96 o 
   2   4   8     9723.93    10343.14    664.22 o 
   4   4   8      285.76      905.50    128.37 o 
   6   4   8     5331.26     5996.79    357.29 o 
   8   4   8      190.90      505.10    232.98 o 
  10   4   8       39.25      272.67    167.30 o 
  12   4   8     4239.77     4639.49    316.99 o 
  14   4   8       86.90      134.44    146.31 o 
  16   4   8     1632.49     2369.08    352.24 o 
  18   4   8       67.04       96.68    129.57 o 
 -27   5   8     1441.98     1196.74    368.45 o 
 -25   5   8     1290.19     1121.96    201.96 o 
 -23   5   8      545.03      507.07    133.76 o 
 -21   5   8     2223.61     2273.15    347.45 o 
 -19   5   8       10.48      117.46     47.21 o 
 -17   5   8     3418.08     3391.41    298.76 o 
 -15   5   8     1363.02     1449.88    119.23 o 
 -13   5   8     3490.43     3437.83    199.39 o 
 -11   5   8     9656.36     8677.17    322.95 o 
  -9   5   8      290.88      254.17    124.23 o 
  -7   5   8    39571.97    38164.99   1360.66 o 
  -5   5   8       30.36       48.74     19.40 o 
  -3   5   8        4.39      573.00     78.22 o 
  -1   5   8     3411.61     4105.06    342.86 o 
   1   5   8    17496.03    18804.46   1041.85 o 
   3   5   8     7460.57     7313.00    391.31 o 
   5   5   8     6329.70     7145.31    340.74 o 
   7   5   8    21924.90    21668.02   1157.85 o 
   9   5   8       11.86      141.32    105.36 o 
  11   5   8        5.27      202.55     92.99 o 
  13   5   8     1359.13      937.15    419.11 o 
  15   5   8     1519.96     1843.23    359.56 o 
  17   5   8     1156.88      863.59    156.24 o 
  19   5   8        6.84        4.14    134.04 o 
 -26   6   8     1097.32      974.47    287.62 o 
 -24   6   8       87.53      313.25    101.40 o 
 -22   6   8     8304.28     9916.55    688.24 o 
 -20   6   8     8616.39     8898.29    552.32 o 
 -18   6   8      115.04       76.22     66.45 o 
 -16   6   8    18588.60    20744.53    905.11 o 
 -14   6   8       92.50       71.63     28.91 o 
 -12   6   8     1730.59     1500.06    202.91 o 
 -10   6   8      665.95      455.35     75.94 o 
  -8   6   8     7841.17     8995.44    275.20 o 
  -6   6   8     1313.01     1280.27    133.05 o 
  -4   6   8     3453.51     4640.45    343.89 o 
  -2   6   8    17482.49    17328.39    478.21 o 
   0   6   8     2883.96     3596.96    185.48 o 
   2   6   8      892.98      936.26    186.16 o 
   4   6   8     6238.37     5316.72    210.39 o 
   6   6   8     6345.61     6037.74    385.34 o 
   8   6   8      667.97     1157.82    248.49 o 
  10   6   8      135.65       58.92    112.46 o 
  12   6   8     9954.60     8875.80    529.56 o 
  14   6   8      332.55      409.90    174.58 o 
  16   6   8      749.68      993.51    540.64 o 
  18   6   8      448.54      521.13    237.40 o 
 -25   7   8     1506.07     1099.81    355.77 o 
 -23   7   8     3419.23     3093.58    489.83 o 
 -21   7   8      402.19      465.43    137.37 o 
 -19   7   8     4269.18     4588.15    447.78 o 
 -17   7   8     3799.01     3582.80    581.87 o 
 -15   7   8     1241.72     1222.01    220.19 o 
 -13   7   8       60.43      145.35    174.61 o 
 -11   7   8     3090.00     3041.88    729.15 o 
  -9   7   8       82.96       54.12     40.51 o 
  -7   7   8     1051.53     1098.16    174.09 o 
  -5   7   8     2310.69     2298.60    160.64 o 
  -3   7   8     2852.49     3047.35    150.87 o 
  -1   7   8      726.21      734.86     82.82 o 
   1   7   8    11022.43    12404.89    288.41 o 
   3   7   8     6704.41     6188.95    372.14 o 
   5   7   8      224.64      406.81    129.28 o 
   7   7   8     2155.86     2252.78    284.34 o 
   9   7   8     1217.07     1422.64    218.71 o 
  11   7   8     2182.40     2154.59    347.53 o 
  13   7   8     2541.93     2617.37    747.77 o 
  15   7   8     1944.17     1713.99    306.40 o 
  17   7   8        4.35      151.60    140.69 o 
 -24   8   8     2700.46     2536.75    567.30 o 
 -22   8   8      836.56      743.51    226.85 o 
 -20   8   8        4.63      131.42    176.79 o 
 -18   8   8     2323.56     2874.59    546.08 o 
 -16   8   8      418.12      394.53    103.75 o 
 -14   8   8      519.15      499.06    214.06 o 
 -12   8   8       16.20       48.03    110.16 o 
 -10   8   8     1443.94     1367.46    246.30 o 
  -8   8   8      170.70      373.56    112.73 o 
  -6   8   8    10084.76    10650.15    593.46 o 
  -4   8   8     3596.63     3196.97    456.60 o 
  -2   8   8      195.03      308.78     44.50 o 
   0   8   8      745.73      688.03    103.13 o 
   2   8   8      887.13      823.67    153.69 o 
   4   8   8     2130.76     2092.31    249.52 o 
   6   8   8     1841.52     1800.43    144.24 o 
   8   8   8     2032.85     1658.71    230.97 o 
  10   8   8     3501.46     3423.17    554.37 o 
  12   8   8     1990.09     2234.89    233.75 o 
  14   8   8      140.08      111.09    119.22 o 
  16   8   8      187.28      326.69    183.32 o 
 -21   9   8      220.20      489.88    143.80 o 
 -19   9   8      114.54      228.19    107.62 o 
 -17   9   8       34.17      112.73     80.10 o 
 -15   9   8      734.46      945.77    247.04 o 
 -13   9   8      548.17      687.07    202.91 o 
 -11   9   8      762.65      533.02    200.49 o 
  -9   9   8     2380.37     2146.61    346.60 o 
  -7   9   8      519.23      736.26    149.56 o 
  -5   9   8       27.34      170.84     73.40 o 
  -3   9   8      882.63      899.80    183.41 o 
  -1   9   8     1525.76     1605.71    189.16 o 
   1   9   8     2087.81     2279.01    308.57 o 
   3   9   8     2841.20     2849.28    178.20 o 
   5   9   8        1.48      131.69     58.15 o 
   7   9   8       14.05       36.77    109.56 o 
   9   9   8       43.44       51.04     94.32 o 
  11   9   8      938.03      818.46    182.70 o 
  13   9   8        5.38      222.14    111.99 o 
 -20  10   8       22.66       88.63    296.86 o 
 -18  10   8        0.27      159.61     85.37 o 
 -16  10   8      256.26      259.01    114.17 o 
 -14  10   8      674.28      721.28    206.58 o 
 -12  10   8      520.58      475.70    187.19 o 
 -10  10   8     1206.70     1030.00    444.26 o 
  -8  10   8     4696.06     4728.26    456.05 o 
  -6  10   8     1111.82     1338.21    214.88 o 
  -4  10   8     5758.07     5655.81    472.87 o 
  -2  10   8     3158.45     3692.81    358.62 o 
   0  10   8      724.19      741.36    193.91 o 
   2  10   8       87.82      168.64    101.87 o 
   4  10   8       50.56       63.14     58.23 o 
   6  10   8     1692.77     1973.30    366.73 o 
   8  10   8     4289.21     4958.12    442.20 o 
  10  10   8        5.93       -5.63    109.19 o 
  12  10   8      227.15      404.30    164.57 o 
 -17  11   8     1134.72      975.37    294.29 o 
 -15  11   8      213.28      143.39     95.88 o 
 -13  11   8     2068.26     2826.57    609.32 o 
 -11  11   8     7999.79    10509.71    792.51 o 
  -9  11   8       39.41      191.54    204.60 o 
  -7  11   8     5790.10     5128.85    525.52 o 
  -5  11   8     5126.68     5216.63    374.83 o 
  -3  11   8       54.61       52.26     68.77 o 
  -1  11   8      752.37      348.88    110.06 o 
   1  11   8     5451.77     4884.38    490.22 o 
   3  11   8     5806.45     6886.83    379.20 o 
   5  11   8        2.50      258.06     96.61 o 
   7  11   8      728.36      913.64    255.98 o 
   9  11   8      272.47      336.95    155.97 o 
 -14  12   8      895.11     1578.82    315.53 o 
 -12  12   8        0.35      -63.19    117.81 o 
 -10  12   8     1317.19     1066.04    514.88 o 
  -8  12   8      592.44      543.18    196.13 o 
  -6  12   8       99.82      523.10    220.56 o 
  -4  12   8      808.41      611.30    169.83 o 
  -2  12   8     3457.51     2878.28    468.42 o 
   0  12   8     3055.14     3374.16    602.43 o 
   2  12   8      328.21      391.51    114.57 o 
   4  12   8     5295.57     5457.18    256.77 o 
   6  12   8     1377.18     1294.15    328.26 o 
 -11  13   8      983.61      934.68    327.09 o 
  -9  13   8     1790.80     2031.47    485.38 o 
  -7  13   8      727.62      801.46    264.82 o 
  -5  13   8     1054.80     1165.19    594.45 o 
  -3  13   8     1576.87     1065.07    492.87 o 
  -1  13   8      176.03      329.30    134.99 o 
   1  13   8     2498.88     2674.18    979.94 o 
 -29   1   9       78.70      219.44    109.37 o 
 -27   1   9      731.98      802.25    202.54 o 
 -25   1   9      255.62      284.40    135.91 o 
 -23   1   9      134.86      120.41     53.38 o 
 -21   1   9     2119.10     2246.59    329.16 o 
 -19   1   9     1308.89     1525.04    277.62 o 
 -17   1   9     1522.78     1251.15    168.18 o 
 -15   1   9     1488.73     1552.09    142.08 o 
 -13   1   9     1722.51     1875.03    262.00 o 
 -11   1   9      966.87      805.35    151.47 o 
  -9   1   9       38.84       83.92     60.10 o 
  -7   1   9      123.17       78.97     41.07 o 
  -5   1   9      922.20      742.04    108.01 o 
  -3   1   9      122.19      203.50    101.93 o 
  -1   1   9      635.67      604.82    152.93 o 
   1   1   9     6264.53     6377.32    330.68 o 
   3   1   9      569.57      936.24    228.98 o 
   5   1   9      205.35      467.98    172.19 o 
   7   1   9     1919.44     2154.42    243.65 o 
   9   1   9     1811.35     1428.58    622.38 o 
  11   1   9     1373.30     1683.84    224.71 o 
  13   1   9     2808.86     2711.79    372.56 o 
  15   1   9     4658.73     4503.94    447.33 o 
  17   1   9       50.86      -72.38    137.87 o 
  19   1   9     2543.17      829.99    638.34 o 
 -28   2   9     1661.50     1458.05    425.80 o 
 -26   2   9      205.99      320.85     86.88 o 
 -24   2   9     1050.20     1027.48    164.94 o 
 -22   2   9    15217.71    16054.86    681.87 o 
 -20   2   9     2662.97     2941.57    240.69 o 
 -18   2   9     3138.86     3467.68    264.81 o 
 -16   2   9     8228.01     8814.81    344.91 o 
 -14   2   9     3265.24     3066.26    252.15 o 
 -12   2   9     9074.21     9480.99    333.77 o 
 -10   2   9     2952.04     2612.93    139.18 o 
  -8   2   9    36203.05    33005.26   1165.46 o 
  -6   2   9     5274.71     4955.18    222.41 o 
  -4   2   9    15687.42    16979.81    501.16 o 
  -2   2   9     3961.66     4203.14    307.98 o 
   0   2   9       50.30      395.17    164.21 o 
   2   2   9     1623.12     1554.66    340.88 o 
   4   2   9     2552.43     1254.45    650.07 o 
   6   2   9    20303.63    21344.63    901.68 o 
   8   2   9     2255.09     2591.24    403.63 o 
  10   2   9     4222.15     4784.22    399.00 o 
  12   2   9     8094.76     7422.74    445.87 o 
  14   2   9       46.82      848.16    237.29 o 
  16   2   9     2081.74     1743.49    475.97 o 
  18   2   9       72.09       79.79    145.78 o 
 -27   3   9     1623.00     1608.74    285.82 o 
 -25   3   9       10.60      110.30     85.21 o 
 -23   3   9       15.62       73.88     65.01 o 
 -21   3   9        4.81       13.85     48.68 o 
 -19   3   9     8925.84     9484.98    522.11 o 
 -17   3   9    19168.14    19861.46    874.54 o 
 -15   3   9     2102.15     2345.60    195.96 o 
 -13   3   9    25330.05    22844.07    821.54 o 
 -11   3   9     1185.26     1339.51    152.22 o 
  -9   3   9     5489.72     4834.00    205.23 o 
  -7   3   9     2906.37     2936.07    136.55 o 
  -5   3   9       82.38       85.24     42.34 o 
  -3   3   9    13586.90    11641.02    439.90 o 
  -1   3   9      568.30      820.51    219.35 o 
   1   3   9    43692.69    44060.63   1441.03 o 
   3   3   9     6297.95     5714.79    442.43 o 
   5   3   9    19256.09    23416.47    897.59 o 
   7   3   9    15192.49    16568.94    557.56 o 
   9   3   9       15.14      291.43    197.58 o 
  11   3   9     1471.68     1764.73    371.89 o 
  13   3   9     1281.24     1331.31    298.44 o 
  15   3   9     3411.45     3435.69    322.66 o 
  17   3   9      369.74      305.15    247.28 o 
  19   3   9      753.37      944.08    279.11 o 
 -28   4   9      450.66      247.06    128.96 o 
 -26   4   9      151.04      101.97     75.98 o 
 -24   4   9     1758.57     1547.32    254.30 o 
 -22   4   9     1650.06     1976.54    284.20 o 
 -20   4   9       82.92      130.17     53.38 o 
 -18   4   9     1733.60     1608.30    223.10 o 
 -16   4   9     2434.20     3132.09    230.75 o 
 -14   4   9     1786.95     1575.82    356.35 o 
 -12   4   9      603.07      561.73    120.01 o 
 -10   4   9     5106.81     5303.43    366.75 o 
  -8   4   9    33454.92    33526.37   1374.25 o 
  -6   4   9        5.87       15.13     34.28 o 
  -4   4   9      495.90      514.87     87.86 o 
  -2   4   9     2910.45     2510.45    143.19 o 
   0   4   9     5409.05     5624.42    323.46 o 
   2   4   9     2411.50     2968.30    316.34 o 
   4   4   9    15431.35    15525.52    617.65 o 
   6   4   9      200.48      358.16    167.58 o 
   8   4   9     1589.85     1240.76    567.72 o 
  10   4   9     9980.25    10693.17    734.64 o 
  12   4   9     1858.63     1829.07    234.79 o 
  14   4   9       71.11       89.25    109.92 o 
  16   4   9     1107.34      968.07    446.08 o 
  18   4   9       55.30       58.63     89.50 o 
 -27   5   9       17.36      109.87    134.95 o 
 -25   5   9      987.64      888.88    161.80 o 
 -23   5   9      107.90      152.74     69.65 o 
 -21   5   9        2.92       29.87     75.96 o 
 -19   5   9     1520.22     1277.93    224.57 o 
 -17   5   9     1837.73     1984.47    152.08 o 
 -15   5   9       16.24       77.81     35.68 o 
 -13   5   9      851.04      910.00    163.47 o 
 -11   5   9     9005.82     8789.09    331.22 o 
  -9   5   9    11689.12    11664.08    305.82 o 
  -7   5   9    12909.99    13884.67    402.37 o 
  -5   5   9    17381.25    16851.19    532.21 o 
  -3   5   9      369.80      480.72    101.64 o 
  -1   5   9     2715.45     2932.17    338.09 o 
   1   5   9       88.87      167.83    130.84 o 
   3   5   9        1.38       37.49    160.95 o 
   5   5   9      122.71      287.60    272.68 o 
   7   5   9       58.02      167.61    128.58 o 
   9   5   9    11004.73    11139.95   1037.02 o 
  11   5   9     1002.97      803.00    247.77 o 
  13   5   9     1723.50     2324.24    234.11 o 
  15   5   9     1448.09     1776.00    313.94 o 
  17   5   9        0.13      217.96    197.58 o 
 -26   6   9        2.42      130.17    122.78 o 
 -24   6   9        2.98      247.22    160.60 o 
 -22   6   9      113.77       31.21     99.86 o 
 -20   6   9      176.80      157.68     56.80 o 
 -18   6   9     1000.54     1144.22    182.74 o 
 -16   6   9       48.63       95.60     44.57 o 
 -14   6   9       91.71      131.58     68.68 o 
 -12   6   9      617.41      491.73     90.99 o 
 -10   6   9      221.61      381.63    243.53 o 
  -8   6   9        0.09       -1.27     14.99 o 
  -6   6   9       39.00      365.91    149.70 o 
  -4   6   9     2101.80     1811.70    130.87 o 
  -2   6   9     3472.29     3037.00    188.12 o 
   0   6   9     1388.74     1841.38    229.81 o 
   2   6   9        1.01      809.59    137.88 o 
   4   6   9      147.96      394.50    145.44 o 
   6   6   9      740.19      753.65    154.54 o 
   8   6   9        0.17       77.34    101.79 o 
  10   6   9       14.79      255.32    150.48 o 
  12   6   9      334.02      186.38     89.20 o 
  14   6   9      814.61      980.79    198.02 o 
  16   6   9       24.50      302.59    191.84 o 
 -25   7   9      477.94      452.08    224.79 o 
 -23   7   9        6.18       97.48     58.81 o 
 -21   7   9       73.50      186.49    125.88 o 
 -19   7   9      884.15     1099.51    197.03 o 
 -17   7   9     1202.16     1404.83    213.31 o 
 -15   7   9       14.33      289.81    154.93 o 
 -13   7   9     4259.61     4306.47    529.63 o 
 -11   7   9      876.71      768.09    231.20 o 
  -9   7   9     1176.69     1639.20    323.58 o 
  -7   7   9     2003.49     1817.20    267.96 o 
  -5   7   9      485.19      382.61     83.45 o 
  -3   7   9       85.87       33.68     36.67 o 
  -1   7   9      592.36      174.11    125.69 o 
   1   7   9      322.39      302.81    109.11 o 
   3   7   9      462.32      779.98    131.44 o 
   5   7   9      283.59      804.85    278.84 o 
   7   7   9        5.80       79.22     85.40 o 
   9   7   9      457.47      245.98    128.18 o 
  11   7   9      112.42      266.38    119.50 o 
  13   7   9      408.51      355.33    162.00 o 
  15   7   9     3622.54     4220.36    764.82 o 
 -24   8   9      878.47      984.25    272.80 o 
 -22   8   9     3519.29     4017.54    907.99 o 
 -20   8   9       47.60       45.31    132.65 o 
 -18   8   9     1767.08     1822.95    283.32 o 
 -16   8   9      677.33      879.14    266.26 o 
 -14   8   9      641.55      746.56    282.95 o 
 -12   8   9     2142.69     2336.67    328.66 o 
 -10   8   9       46.58      379.69    413.79 o 
  -8   8   9    21513.76    23279.18    644.75 o 
  -6   8   9      486.53      759.23    184.65 o 
  -4   8   9     2060.09     2155.64    259.56 o 
  -2   8   9      433.13      492.09     68.18 o 
   0   8   9      138.17      282.66    112.05 o 
   2   8   9     1201.88     1235.22    170.77 o 
   4   8   9     1020.95     1203.14    263.12 o 
   6   8   9     2359.07     2645.80    277.63 o 
   8   8   9      745.33      610.12    222.62 o 
  10   8   9     4544.21     4963.31    318.26 o 
  12   8   9     3349.68     3373.49    458.23 o 
  14   8   9      129.57      170.61     97.42 o 
 -21   9   9       12.57      172.72    136.93 o 
 -19   9   9     3217.11     3008.47    682.36 o 
 -17   9   9     4062.24     5151.06    860.47 o 
 -15   9   9     1354.86     1358.90    225.55 o 
 -13   9   9     6584.60     7909.19    903.76 o 
 -11   9   9     2059.00     2389.88   1004.13 o 
  -9   9   9      328.26      223.13     70.06 o 
  -7   9   9      954.07     1146.69    192.06 o 
  -5   9   9      876.38     1132.72    189.85 o 
  -3   9   9     1554.19     1225.07    145.68 o 
  -1   9   9      334.18      318.62    124.92 o 
   1   9   9    11364.93    12289.33    462.34 o 
   3   9   9      435.53      408.44    111.72 o 
   5   9   9     4285.19     4534.45    311.61 o 
   7   9   9     4855.93     4246.24    335.10 o 
   9   9   9      808.19     1086.67    174.80 o 
  11   9   9        6.05       67.44     89.35 o 
  13   9   9      893.17      662.53    239.81 o 
 -20  10   9      778.26      830.17    306.79 o 
 -18  10   9       11.96      140.70    151.63 o 
 -16  10   9     3630.85     3043.37    488.95 o 
 -14  10   9     2217.41     2138.91    259.26 o 
 -12  10   9      235.10      103.02    249.10 o 
 -10  10   9     5985.22     5265.86   1326.74 o 
  -8  10   9     2543.36     2017.32    239.68 o 
  -6  10   9      188.39      122.34     71.06 o 
  -4  10   9      992.91      856.11    204.72 o 
  -2  10   9     1676.97     1455.01    343.02 o 
   0  10   9     1779.16     1983.69    248.49 o 
   2  10   9     3616.67     3130.42    352.19 o 
   4  10   9     7388.02     8644.62    611.39 o 
   6  10   9      109.73      310.16    136.76 o 
   8  10   9     4671.81     3993.55    499.04 o 
  10  10   9      605.27      650.01    189.08 o 
 -17  11   9       69.66      167.91     64.33 o 
 -15  11   9       15.16      -41.96    202.66 o 
 -13  11   9      133.95      200.73    187.67 o 
 -11  11   9     2848.15     3105.73    841.12 o 
  -9  11   9      605.43     1264.11    265.06 o 
  -7  11   9     1093.58     1507.88    643.30 o 
  -5  11   9     1604.44     2500.50    497.59 o 
  -3  11   9      138.40      229.51    122.61 o 
  -1  11   9     1017.40      980.24    208.70 o 
   1  11   9        7.28       60.39     99.40 o 
   3  11   9       79.68      139.59     91.20 o 
   5  11   9        0.90       92.23    232.65 o 
   7  11   9     2110.06     2551.67    570.26 o 
   9  11   9     2328.47     2892.67    746.56 o 
 -14  12   9      282.98      210.34    155.05 o 
 -12  12   9      175.02      162.03    258.53 o 
 -10  12   9      192.53      393.72    245.95 o 
  -8  12   9       10.27       72.07    204.60 o 
  -6  12   9       14.58       90.69    148.49 o 
  -4  12   9       11.42      150.18    173.64 o 
  -2  12   9      223.61      162.60     68.36 o 
   0  12   9       26.19      113.39     77.69 o 
   2  12   9      109.67      288.92    199.88 o 
   4  12   9       41.73      126.45    119.15 o 
  -9  13   9        1.56       89.72    201.70 o 
  -7  13   9       21.77      524.80    430.72 o 
  -5  13   9      293.87      243.29    171.71 o 
  -3  13   9        3.91      298.19    228.54 o 
  -1  13   9      179.24      131.07    131.68 o 
 -28   0  10     2386.05     1767.62    484.89 o 
 -26   0  10       42.38      195.17    102.30 o 
 -24   0  10      759.29      866.52    239.66 o 
 -22   0  10     1116.92     1043.39    199.49 o 
 -20   0  10       51.56       59.00     54.23 o 
 -18   0  10      517.68      569.40    143.55 o 
 -16   0  10     6569.63     7126.37    456.35 o 
 -14   0  10    23687.57    22789.72   1427.71 o 
 -12   0  10     2090.14     2507.90    363.00 o 
 -10   0  10    49069.29    38717.14   1805.11 o 
  -8   0  10     3913.06     3492.68    327.45 o 
  -6   0  10    10923.90     9601.83    520.68 o 
  -4   0  10     4371.10     4476.24    730.85 o 
  -2   0  10      658.36     1157.70    256.84 o 
   0   0  10     9820.39     5952.69    448.86 o 
   2   0  10      435.92      731.33    251.52 o 
   4   0  10    50295.01    47504.93   8153.93 o 
   6   0  10    23465.91    24717.17    825.89 o 
   8   0  10      504.96      778.73    294.32 o 
  10   0  10    12774.98    14252.69   1407.76 o 
  12   0  10      612.72     1002.19    285.13 o 
  14   0  10     1392.02     1122.39    221.77 o 
  16   0  10       30.90      302.06    218.14 o 
  18   0  10       32.74      221.04    247.65 o 
 -29   1  10      337.97      110.80     94.62 o 
 -27   1  10      325.46      289.93    122.78 o 
 -25   1  10       58.08      176.31     79.13 o 
 -23   1  10     1793.07     1657.69    243.43 o 
 -21   1  10     1113.53     1110.09    185.72 o 
 -19   1  10     5857.90     5625.11    319.73 o 
 -17   1  10      186.13      133.50     46.88 o 
 -15   1  10     3472.34     3486.38    202.18 o 
 -13   1  10     8952.60     8283.08    293.67 o 
 -11   1  10     1457.77     1167.26    151.81 o 
  -9   1  10      198.67      181.32     90.70 o 
  -7   1  10     5428.43     6380.89    668.57 o 
  -5   1  10    12172.18    11565.43    741.37 o 
  -3   1  10      768.78     1219.85    204.93 o 
  -1   1  10    19611.79    19897.22   1013.07 o 
   1   1  10    28124.34    28882.71    894.90 o 
   3   1  10      340.68      575.72    206.77 o 
   5   1  10     5442.69     5406.67    352.43 o 
   7   1  10      347.00      402.02    156.34 o 
   9   1  10     1433.93     2029.58    370.14 o 
  11   1  10      282.99      284.56    168.31 o 
  13   1  10     1506.46     1888.05    229.54 o 
  15   1  10     2992.57     1871.95    239.80 o 
  17   1  10      189.63       63.34    160.83 o 
 -28   2  10     2321.60     2356.31    602.44 o 
 -26   2  10        0.90      138.33     56.73 o 
 -24   2  10      517.92      546.57    122.30 o 
 -22   2  10      390.51      506.53    117.99 o 
 -20   2  10     1897.22     1836.65    273.99 o 
 -18   2  10     4645.52     4848.77    273.46 o 
 -16   2  10      323.85      215.20     69.68 o 
 -14   2  10      152.08      110.95     40.40 o 
 -12   2  10      262.63      212.00     59.38 o 
 -10   2  10     1503.97     1412.45    167.47 o 
  -8   2  10     7468.24     7278.53    306.94 o 
  -6   2  10       55.34      -52.71     87.06 o 
  -4   2  10     9187.67     8709.87    347.41 o 
  -2   2  10     7956.04     7758.99    328.47 o 
   0   2  10     1099.73     1362.47    339.67 o 
   2   2  10    10593.84    10719.19    418.38 o 
   4   2  10      760.11      581.25    314.64 o 
   6   2  10       46.05       35.00     81.99 o 
   8   2  10     1254.20     1225.39    231.87 o 
  10   2  10      470.56      206.86     80.99 o 
  12   2  10      339.91      364.81    146.17 o 
  14   2  10      110.86       98.93    145.99 o 
  16   2  10        4.97      122.66    187.43 o 
  18   2  10       25.09        0.30    130.89 o 
 -27   3  10        3.78      249.44     94.42 o 
 -25   3  10       80.87       99.48     49.44 o 
 -23   3  10      234.41      270.63     94.98 o 
 -21   3  10      772.32      873.87    156.94 o 
 -19   3  10      206.98      222.79     56.75 o 
 -17   3  10     5934.12     6015.31    350.98 o 
 -15   3  10     1174.89     1364.99    235.50 o 
 -13   3  10     1297.91     1165.08    194.28 o 
 -11   3  10        7.36       29.04     44.39 o 
  -9   3  10     1126.98     1031.29     89.64 o 
  -7   3  10      861.77     1001.44     99.85 o 
  -5   3  10     2072.81     2006.68    133.16 o 
  -3   3  10      727.79      673.11    122.82 o 
  -1   3  10        7.77      189.81    101.51 o 
   1   3  10       35.00       68.28     92.50 o 
   3   3  10       13.62      178.04    289.97 o 
   5   3  10      256.95      697.76    182.21 o 
   7   3  10       13.69       37.17    113.08 o 
   9   3  10      713.89     1070.67    266.71 o 
  11   3  10      146.85      220.29    128.84 o 
  13   3  10      350.27      309.81    138.26 o 
  15   3  10      423.41      373.47    131.75 o 
  17   3  10      100.67      210.05    136.52 o 
 -26   4  10       52.65       75.77     68.91 o 
 -24   4  10     2026.26     1940.53    386.13 o 
 -22   4  10     1759.68     1740.41    250.05 o 
 -20   4  10     1512.37     1432.92    158.13 o 
 -18   4  10      748.11      802.69    111.55 o 
 -16   4  10     2359.00     2370.56    202.83 o 
 -14   4  10        2.16       24.82     26.54 o 
 -12   4  10     2763.44     2726.89    164.67 o 
 -10   4  10     1731.17     1674.76    134.64 o 
  -8   4  10    14443.64    14970.11    342.56 o 
  -6   4  10     6536.09     6212.22    168.61 o 
  -4   4  10     5664.25     5791.89    271.47 o 
  -2   4  10     1035.30      901.23    178.34 o 
   0   4  10     1320.14     1521.80    172.65 o 
   2   4  10     3064.17     3256.31    410.77 o 
   4   4  10     1490.64     1466.68    313.60 o 
   6   4  10      199.12      190.73     75.11 o 
   8   4  10      771.97     1274.09    250.43 o 
  10   4  10     1839.04     1665.70    249.25 o 
  12   4  10      394.56      385.69    150.33 o 
  14   4  10      674.88      827.98    207.31 o 
  16   4  10        2.50      305.38    159.78 o 
 -27   5  10      387.76      390.48    206.51 o 
 -25   5  10      658.66      524.46    104.11 o 
 -23   5  10      586.86      372.38    137.99 o 
 -21   5  10      969.00      810.78    165.25 o 
 -19   5  10     4633.77     4509.60    298.69 o 
 -17   5  10      361.98      198.38    110.10 o 
 -15   5  10     1616.05     1661.93    263.88 o 
 -13   5  10       25.46       14.37     45.74 o 
 -11   5  10      294.64      308.12     69.03 o 
  -9   5  10     1524.30     1336.07    136.20 o 
  -7   5  10      619.35      471.97     71.98 o 
  -5   5  10     6867.62     6100.69    215.12 o 
  -3   5  10     1049.98      970.23    119.53 o 
  -1   5  10     6977.26     8113.43    375.36 o 
   1   5  10    10481.34    10233.07    302.98 o 
   3   5  10     3122.26     1866.77    103.75 o 
   5   5  10     9859.96    10170.29    624.98 o 
   7   5  10      183.63      306.06    109.61 o 
   9   5  10       14.89      136.56    251.88 o 
  11   5  10      109.47      131.74     98.62 o 
  13   5  10     4090.00     3937.74    552.37 o 
  15   5  10     3492.84     4165.88    328.42 o 
 -26   6  10        0.35       86.31     96.02 o 
 -24   6  10      555.92      782.80    170.95 o 
 -22   6  10      609.38      544.00    111.18 o 
 -20   6  10     4177.70     3427.86    323.24 o 
 -18   6  10      125.69       76.95     54.20 o 
 -16   6  10    17477.44    19117.37   1176.91 o 
 -14   6  10    17991.46    16906.71    958.77 o 
 -12   6  10     1535.31     1623.25    190.98 o 
 -10   6  10    24998.56    25488.59    413.42 o 
  -8   6  10     6024.04     5862.65    162.69 o 
  -6   6  10     3544.91     3055.14    212.09 o 
  -4   6  10       15.88       67.63     33.15 o 
  -2   6  10       36.22      120.43     97.70 o 
   0   6  10     1205.62     1324.76    277.06 o 
   2   6  10     1494.10     1994.20    278.60 o 
   4   6  10     9775.58    10827.05    655.87 o 
   6   6  10     6566.30     6665.13    487.90 o 
   8   6  10      492.04      379.17    165.90 o 
  10   6  10    11449.67    11747.90    598.32 o 
  12   6  10     2198.78     1810.15    400.85 o 
  14   6  10       39.49      208.73    155.99 o 
 -25   7  10     1110.60     1022.09    301.32 o 
 -23   7  10      115.16      247.21    188.52 o 
 -21   7  10     1112.60     1344.72    235.14 o 
 -19   7  10     8778.03     9252.07    558.74 o 
 -17   7  10     1510.04     1570.21    226.02 o 
 -15   7  10     1637.13     1698.45    372.44 o 
 -13   7  10     5551.58     7537.23    789.13 o 
 -11   7  10     9021.85    10283.10    912.23 o 
  -9   7  10     1344.86     1683.46    487.79 o 
  -7   7  10     2311.09     2100.06    127.48 o 
  -5   7  10      610.27      345.88     79.20 o 
  -3   7  10      389.54      200.02     56.43 o 
  -1   7  10      586.30      683.95    112.38 o 
   1   7  10     3383.25     3426.80    287.31 o 
   3   7  10      544.00      411.15    179.93 o 
   5   7  10      752.20      584.49    349.10 o 
   7   7  10     6168.92     6659.05    514.22 o 
   9   7  10     4619.16     5752.35    504.46 o 
  11   7  10       21.16      184.07    116.30 o 
  13   7  10     2263.42     1786.40    369.05 o 
 -24   8  10      923.28     1013.21    314.02 o 
 -22   8  10      447.52      445.95    202.79 o 
 -20   8  10      161.18      275.66     92.70 o 
 -18   8  10     2943.04     2757.64    497.34 o 
 -16   8  10     2832.81     2452.39    533.87 o 
 -14   8  10      199.10      -35.79    200.49 o 
 -12   8  10      697.50      880.06    339.30 o 
 -10   8  10      270.76       66.02    126.24 o 
  -8   8  10        4.76      308.11    252.00 o 
  -6   8  10       14.49       -3.87    178.00 o 
  -4   8  10       51.81      225.30     54.93 o 
  -2   8  10      586.16     1137.54    336.28 o 
   0   8  10      141.02      145.53    121.65 o 
   2   8  10     4596.18     4901.21    282.69 o 
   4   8  10      129.48      255.77    119.10 o 
   6   8  10      964.64     1081.23    421.17 o 
   8   8  10      193.56      202.49    108.36 o 
  10   8  10       11.00      214.56    124.15 o 
  12   8  10     1311.60      820.57    515.85 o 
 -21   9  10     2394.53     1812.84    581.04 o 
 -19   9  10       10.84      107.82     86.29 o 
 -17   9  10     1155.53     1098.72    236.38 o 
 -15   9  10     1094.33     1863.87    406.54 o 
 -13   9  10       37.05      230.72    181.38 o 
 -11   9  10     2576.11     2572.71    434.83 o 
  -9   9  10     1892.40     2229.78    399.04 o 
  -7   9  10       79.44      157.44    101.57 o 
  -5   9  10      703.20      528.67    354.78 o 
  -3   9  10      228.23      270.86    204.11 o 
  -1   9  10      307.13      454.90    263.37 o 
   1   9  10     1168.53     1121.17    238.82 o 
   3   9  10      525.89      546.97    118.17 o 
   5   9  10      200.42      190.94     88.25 o 
   7   9  10       85.55      221.02    125.77 o 
   9   9  10      337.08      633.59    200.83 o 
  11   9  10      110.92       83.79     79.45 o 
 -20  10  10        1.63      100.43    250.91 o 
 -18  10  10      129.47      371.72    284.77 o 
 -16  10  10       90.35      244.17    152.96 o 
 -14  10  10      493.79      450.07    474.49 o 
 -12  10  10      372.09      678.37    302.54 o 
 -10  10  10      676.38      428.06    237.73 o 
  -8  10  10     3685.72     3137.65    376.55 o 
  -6  10  10       17.88       63.36    180.66 o 
  -4  10  10     1872.20     1939.81    279.09 o 
  -2  10  10      584.35     1025.41    256.59 o 
   0  10  10       33.20      364.46    192.99 o 
   2  10  10     1550.94     1002.19    330.11 o 
   4  10  10     2482.51     3352.89    376.31 o 
   6  10  10     1930.23     2025.18    409.20 o 
   8  10  10      272.84       85.22    283.08 o 
 -17  11  10      104.47      190.77    137.29 o 
 -15  11  10     1180.70     1052.78    238.18 o 
 -13  11  10      460.09      463.85    209.43 o 
 -11  11  10      272.79      298.19    213.30 o 
  -9  11  10     1025.60      607.51    397.83 o 
  -7  11  10      947.84      588.16    206.05 o 
  -5  11  10     6083.74     5787.51    902.07 o 
  -3  11  10       28.77      195.31    137.14 o 
  -1  11  10     4299.27     4342.52    531.89 o 
   1  11  10     3620.29     3062.20    513.19 o 
   3  11  10      416.22      416.93    166.87 o 
   5  11  10      732.59      487.07    242.81 o 
   7  11  10      450.29      428.54    265.54 o 
 -14  12  10      400.56      582.81    229.15 o 
 -12  12  10     2079.48     1517.07    618.87 o 
 -10  12  10     3261.33     3122.90    783.08 o 
  -8  12  10       94.42      142.69    198.07 o 
  -6  12  10       17.44      229.02    232.89 o 
  -4  12  10       81.11       67.23    162.52 o 
  -2  12  10      641.93      482.27    180.90 o 
   0  12  10     1872.16     1743.25    389.70 o 
   2  12  10      622.01      136.64    208.47 o 
 -27   1  11      817.99      579.96    231.32 o 
 -25   1  11      495.59      404.21    110.00 o 
 -23   1  11      832.14      958.91    155.69 o 
 -21   1  11     1772.70     1711.79    230.72 o 
 -19   1  11     7116.57     7664.11    342.30 o 
 -17   1  11       46.99       75.67     48.45 o 
 -15   1  11     1957.94     2014.72    198.05 o 
 -13   1  11     3501.07     3696.07    270.69 o 
 -11   1  11      168.26       58.08     89.84 o 
  -9   1  11     1722.77     1620.40    240.58 o 
  -7   1  11      161.01      158.55     98.26 o 
  -5   1  11     1669.33     1575.35    357.80 o 
  -3   1  11     2366.50     1837.22    209.78 o 
  -1   1  11     2018.77     1381.29    191.64 o 
   1   1  11     4264.17     4159.35    302.40 o 
   3   1  11        1.67       39.33    108.22 o 
   5   1  11     3797.90     4220.03    319.92 o 
   7   1  11      341.88      279.25    129.70 o 
   9   1  11      310.56      346.25    168.21 o 
  11   1  11      140.86      234.25    145.25 o 
  13   1  11     2168.88     2332.14    266.79 o 
  15   1  11     2242.27     1876.44    502.55 o 
  17   1  11        7.51      141.33     99.22 o 
 -28   2  11      825.75      734.36    286.59 o 
 -26   2  11      105.35      145.67     50.43 o 
 -24   2  11      634.04      571.02    118.04 o 
 -22   2  11     1435.46     1451.11    243.45 o 
 -20   2  11        6.95      105.76     76.40 o 
 -18   2  11     5897.50     6113.72    390.25 o 
 -16   2  11    10856.66    10925.25    511.96 o 
 -14   2  11    10567.31    11020.34    419.47 o 
 -12   2  11     7205.82     7454.95    477.60 o 
 -10   2  11    30062.01    28562.33    914.87 o 
  -8   2  11    14138.19    14734.68    524.70 o 
  -6   2  11      101.44      152.14     96.69 o 
  -4   2  11     1163.65     1175.25    209.54 o 
  -2   2  11     3786.29     3624.77    339.01 o 
   0   2  11     1876.07     2418.03    477.40 o 
   2   2  11     1911.30     2336.68    479.81 o 
   4   2  11    17683.63    17586.40    621.65 o 
   6   2  11      702.12      690.94    195.23 o 
   8   2  11      575.45     1035.12    221.27 o 
  10   2  11     3374.57     3952.97    371.15 o 
  12   2  11     1320.76     1772.88    432.78 o 
  14   2  11      270.15     1192.36    277.28 o 
  16   2  11        5.96      134.05    145.47 o 
 -27   3  11      718.81      511.64    134.81 o 
 -25   3  11       10.61      101.06     74.67 o 
 -23   3  11        0.75       89.32     47.66 o 
 -21   3  11      779.31      904.86    118.35 o 
 -19   3  11     1614.42     2062.20    179.92 o 
 -17   3  11      130.63       88.56     48.04 o 
 -15   3  11       34.19      183.43     75.20 o 
 -13   3  11     8388.01     8408.77    454.78 o 
 -11   3  11     9159.42     8667.41    283.06 o 
  -9   3  11      660.36      718.34     91.70 o 
  -7   3  11     9270.51     8462.67    262.47 o 
  -5   3  11     6769.89     6117.94    349.16 o 
  -3   3  11       15.07      226.33    126.48 o 
  -1   3  11     4049.20     4570.02    852.49 o 
   1   3  11     2354.48     2556.63    323.97 o 
   3   3  11      567.22     1462.08    172.45 o 
   5   3  11      802.45      739.72    200.58 o 
   7   3  11      550.05      401.85    135.18 o 
   9   3  11     6126.03     7006.87    409.45 o 
  11   3  11      955.89     1142.54    212.86 o 
  13   3  11    12449.26    13655.50    582.27 o 
  15   3  11      419.47      161.84    176.19 o 
 -26   4  11      218.12      247.21    101.80 o 
 -24   4  11       10.75      158.54     73.04 o 
 -22   4  11      958.14     1060.00    145.73 o 
 -20   4  11       14.41       44.12     46.69 o 
 -18   4  11     2531.57     2316.07    200.66 o 
 -16   4  11       68.93      297.61    124.19 o 
 -14   4  11       12.08       65.54     39.90 o 
 -12   4  11      298.83      390.99    109.65 o 
 -10   4  11     5782.02     6042.81    469.72 o 
  -8   4  11     5629.37     5172.74    211.75 o 
  -6   4  11       29.05       81.26     87.90 o 
  -4   4  11     3162.92     3476.92    307.42 o 
  -2   4  11     5506.85     5916.56    596.62 o 
   0   4  11     3593.79     3657.40    210.09 o 
   2   4  11     1589.67     1577.37    171.47 o 
   4   4  11     3626.04     3631.71    775.95 o 
   6   4  11     3104.54     3518.06    330.87 o 
   8   4  11     1140.71     1925.09    242.80 o 
  10   4  11     3172.22     2953.79    311.35 o 
  12   4  11      328.13      260.14    181.46 o 
  14   4  11      925.58      990.44    254.25 o 
  16   4  11      356.19      517.03    226.19 o 
 -27   5  11      515.68      395.13    238.94 o 
 -25   5  11      488.34      510.06    159.79 o 
 -23   5  11      815.14      834.99    239.94 o 
 -21   5  11      232.53      239.66     83.23 o 
 -19   5  11     1235.77     1325.98    265.64 o 
 -17   5  11      145.67      122.34     79.29 o 
 -15   5  11      422.81      358.22    116.95 o 
 -13   5  11     4264.34     4423.57    319.99 o 
 -11   5  11     4329.70     4182.02    129.51 o 
  -9   5  11      213.21      184.72     62.95 o 
  -7   5  11     2033.62     2033.24    115.18 o 
  -5   5  11     2249.71     1912.65    190.52 o 
  -3   5  11     2207.89     2355.74    318.99 o 
  -1   5  11     2909.19     2772.62    217.87 o 
   1   5  11    14337.47    13683.37    749.87 o 
   3   5  11       36.20      290.18    156.82 o 
   5   5  11      378.79      330.45    139.69 o 
   7   5  11     2559.40     2614.41    440.39 o 
   9   5  11      240.07      577.64    143.56 o 
  11   5  11       36.69       75.86     85.70 o 
  13   5  11      193.80      119.75    107.67 o 
  15   5  11      665.46      642.74    396.50 o 
 -26   6  11      271.15      204.25    114.75 o 
 -24   6  11      707.90     1045.47    189.56 o 
 -22   6  11      114.97       77.17    199.76 o 
 -20   6  11      271.05      422.68    139.64 o 
 -18   6  11      234.30      139.73     88.42 o 
 -16   6  11      250.98      173.48    164.45 o 
 -14   6  11       42.63       68.77     55.20 o 
 -12   6  11      478.94      460.28    175.34 o 
 -10   6  11     5761.75     5271.79    359.38 o 
  -8   6  11       91.78       10.49     33.48 o 
  -6   6  11      497.44      470.88     68.90 o 
  -4   6  11      113.82      108.94     94.82 o 
  -2   6  11     3426.73     3889.11    346.37 o 
   0   6  11       34.84       52.86    103.51 o 
   2   6  11     4268.82     4221.06    495.32 o 
   4   6  11       12.05       65.00     70.63 o 
   6   6  11      104.13       45.88    121.91 o 
   8   6  11       24.94      181.17    162.48 o 
  10   6  11       96.14       41.50    224.67 o 
  12   6  11      303.30      266.75    134.97 o 
  14   6  11       17.08      236.84    162.53 o 
 -25   7  11      919.64      970.07    344.46 o 
 -23   7  11      538.88      392.58    200.53 o 
 -21   7  11     1236.87     1266.89    354.28 o 
 -19   7  11     5376.59     5842.65    465.71 o 
 -17   7  11      255.68      153.88     66.15 o 
 -15   7  11     1817.59     2276.70    406.29 o 
 -13   7  11      273.26      238.70     88.03 o 
 -11   7  11      276.77       80.05    159.13 o 
  -9   7  11     1322.84     1306.43    755.75 o 
  -7   7  11      481.46      347.68     92.99 o 
  -5   7  11    11033.13     8682.32   1570.88 o 
  -3   7  11      848.76      972.46    183.32 o 
  -1   7  11     5740.40     5418.51    965.31 o 
   1   7  11     1333.48     1393.14    247.39 o 
   3   7  11     1164.90     1097.90    154.56 o 
   5   7  11        7.79       89.00     48.91 o 
   7   7  11     1466.01     1772.50    198.56 o 
   9   7  11       22.99      290.20    132.43 o 
  11   7  11       57.37      408.10    309.92 o 
  13   7  11     1149.87     1174.54    323.29 o 
 -22   8  11     1684.55     1622.27    470.38 o 
 -20   8  11     1104.98      988.61    245.01 o 
 -18   8  11     2508.28     1998.95    276.91 o 
 -16   8  11     4385.12     3561.36    427.82 o 
 -14   8  11      438.25      231.44    143.17 o 
 -12   8  11      430.30      744.15    354.06 o 
 -10   8  11     8586.45     7927.81    877.88 o 
  -8   8  11      261.88      310.77    210.89 o 
  -6   8  11      136.18      193.96    184.04 o 
  -4   8  11      558.05      727.56    170.85 o 
  -2   8  11     6330.80     6945.69    534.71 o 
   0   8  11     3699.22     3546.70    256.33 o 
   2   8  11     2171.44     2488.46    291.61 o 
   4   8  11     6176.79     6352.40    385.69 o 
   6   8  11       20.05      170.67    196.86 o 
   8   8  11     2297.97     2964.65    345.95 o 
  10   8  11     1064.93      905.24    219.19 o 
  12   8  11       16.03      267.09    225.03 o 
 -21   9  11      634.77      506.46    393.84 o 
 -19   9  11     2156.40     2217.61    434.47 o 
 -17   9  11      408.49      327.10    162.79 o 
 -15   9  11        3.23       67.72    101.09 o 
 -13   9  11     3454.99     4156.53    449.10 o 
 -11   9  11     7621.29     7808.34    886.35 o 
  -9   9  11      955.08      794.45    247.89 o 
  -7   9  11     4931.23     5496.82    633.38 o 
  -5   9  11     1618.26     1703.53    812.10 o 
  -3   9  11       30.48      351.88    192.26 o 
  -1   9  11     1075.82     1386.96    534.95 o 
   1   9  11     2566.75     2686.45    259.60 o 
   3   9  11     1014.61     1206.51    280.90 o 
   5   9  11      417.14      369.32    105.84 o 
   7   9  11     2555.14     3226.33    352.45 o 
   9   9  11     1837.63     2141.66    431.03 o 
 -18  10  11      988.25     1216.40    452.97 o 
 -16  10  11      890.09      797.01    244.77 o 
 -14  10  11      740.79      760.35    294.56 o 
 -12  10  11      191.38      334.22    177.75 o 
 -10  10  11      706.18      909.57    292.39 o 
  -8  10  11     1945.35     2119.74    317.05 o 
  -6  10  11        3.86      401.70    231.20 o 
  -4  10  11     4464.71     3524.36    926.01 o 
  -2  10  11     4530.76     4297.04   1126.74 o 
   0  10  11        2.97      196.13    163.00 o 
   2  10  11      692.85      909.32    335.43 o 
   4  10  11      149.79      243.05    129.63 o 
   6  10  11       86.15      531.33    246.44 o 
   8  10  11        1.57      340.27    264.57 o 
 -17  11  11        6.04      289.30    199.64 o 
 -15  11  11        0.96      442.33    281.26 o 
 -13  11  11      425.50      131.08    191.05 o 
 -11  11  11      690.83      816.22    271.59 o 
  -9  11  11       23.30      256.59    233.62 o 
  -7  11  11      480.80      278.36    126.97 o 
  -5  11  11      315.94      529.39    278.12 o 
  -3  11  11      154.73      613.55    200.24 o 
  -1  11  11       31.74      -65.30    171.95 o 
   1  11  11      768.83     1460.96    348.49 o 
   3  11  11      333.21     4914.46    406.05 o 
   5  11  11     1202.37     1636.78    432.90 o 
 -12  12  11      392.14      641.36    310.77 o 
 -10  12  11      933.67      814.04    513.67 o 
  -8  12  11       31.35      162.28    203.15 o 
  -6  12  11      506.64      786.95    307.14 o 
  -4  12  11        5.08      302.79    228.06 o 
  -2  12  11       71.25      320.68    180.90 o 
   0  12  11       20.38      213.06    166.87 o 
 -28   0  12     2477.11     2002.45    751.16 o 
 -26   0  12     1202.63     1205.58    265.78 o 
 -24   0  12     4640.44     4267.05    499.64 o 
 -22   0  12      827.94      681.96    144.80 o 
 -20   0  12      914.32      963.27    274.61 o 
 -18   0  12      783.92      800.46    158.64 o 
 -16   0  12     2549.22     2435.99    209.04 o 
 -14   0  12    10337.10    10653.84    674.01 o 
 -12   0  12    10166.79    10575.49    628.30 o 
 -10   0  12    31092.69    33268.45   5722.94 o 
  -8   0  12     6272.81     6282.56    668.93 o 
  -6   0  12    14043.67    17152.85    810.89 o 
  -4   0  12      498.42      149.94    180.17 o 
  -2   0  12     2758.82     2666.54    298.92 o 
   0   0  12       22.25      270.86    171.47 o 
   2   0  12    13574.84    12423.16    523.83 o 
   4   0  12    10754.70    11019.27   1015.73 o 
   6   0  12       69.49      229.51    190.33 o 
   8   0  12     7439.04     6555.84    563.97 o 
  10   0  12     8063.88     8251.15    696.99 o 
  12   0  12     3304.97     3621.33    402.42 o 
  14   0  12        4.66      113.67    294.32 o 
  16   0  12     1954.67     2167.14    588.40 o 
 -27   1  12     1746.65     1346.43    333.51 o 
 -25   1  12     4089.54     3949.82    580.66 o 
 -23   1  12      915.33      885.42    161.04 o 
 -21   1  12     3186.24     3198.52    264.87 o 
 -19   1  12     4589.51     4603.86    270.90 o 
 -17   1  12       84.36       71.43     47.22 o 
 -15   1  12       43.86       82.67     47.78 o 
 -13   1  12     2645.43     3151.90    251.52 o 
 -11   1  12      536.25      293.88    235.92 o 
  -9   1  12       63.59       42.50    100.17 o 
  -7   1  12    18567.84    19383.70    884.17 o 
  -5   1  12     4358.34     4699.21    599.53 o 
  -3   1  12      225.20      165.28    103.49 o 
  -1   1  12    13313.72    13086.43   1249.60 o 
   1   1  12     2545.22     2641.99    764.22 o 
   3   1  12     1617.00     1640.68    227.35 o 
   5   1  12      636.38      738.45    192.52 o 
   7   1  12     5632.16     6032.10    537.14 o 
   9   1  12     1411.86     1854.50    261.50 o 
  11   1  12     1943.53     2233.74    325.95 o 
  13   1  12     5946.40     4896.60    714.88 o 
  15   1  12      307.60      145.68    148.70 o 
 -28   2  12      214.12       99.73     85.63 o 
 -26   2  12       60.83      102.70     59.48 o 
 -24   2  12        7.33      100.30     63.12 o 
 -22   2  12     6004.88     7027.99    539.26 o 
 -20   2  12      752.37      614.30    137.10 o 
 -18   2  12      976.74      957.84    121.70 o 
 -16   2  12       13.25       10.18     54.29 o 
 -14   2  12     1160.05     1041.79    160.21 o 
 -12   2  12     5210.91     5194.30    266.35 o 
 -10   2  12      235.83      223.47    104.98 o 
  -8   2  12        3.65      134.40     94.71 o 
  -6   2  12        7.35       44.39     81.30 o 
  -4   2  12      270.59      139.79    129.63 o 
  -2   2  12     8404.36     9844.31    969.30 o 
   0   2  12      576.78      674.79    138.53 o 
   2   2  12     6766.95     6787.46    460.58 o 
   4   2  12      825.09     1096.72    436.77 o 
   6   2  12       41.78      209.30    125.19 o 
   8   2  12     3462.70     3894.17    281.99 o 
  10   2  12      313.54      661.38    207.00 o 
  12   2  12      323.04      222.48    193.55 o 
  14   2  12        4.29      133.44    146.78 o 
 -27   3  12      371.95      174.25    120.80 o 
 -25   3  12      162.78       48.14     95.08 o 
 -23   3  12     2091.86     2009.12    304.73 o 
 -21   3  12       97.50       86.82     92.54 o 
 -19   3  12       84.95      124.96     80.50 o 
 -17   3  12      896.97      661.49    107.61 o 
 -15   3  12        5.49       27.52    119.35 o 
 -13   3  12      693.62      752.34    146.84 o 
 -11   3  12     4047.42     4215.04    179.05 o 
  -9   3  12      426.38      443.59    113.94 o 
  -7   3  12       29.57        9.34     30.75 o 
  -5   3  12        0.39      117.67     97.89 o 
  -3   3  12      308.01      617.24    299.28 o 
  -1   3  12      308.23       81.89    142.44 o 
   1   3  12      121.06      194.45    102.66 o 
   3   3  12      371.99      463.05    193.59 o 
   5   3  12        3.41       10.39    113.36 o 
   7   3  12     1653.67     1530.07    238.82 o 
   9   3  12      666.99      909.15    211.19 o 
  11   3  12      205.95      253.05    134.35 o 
  13   3  12      198.37      -11.60    117.85 o 
  15   3  12       12.04      188.46    168.56 o 
 -26   4  12       60.32      190.43     76.78 o 
 -24   4  12     1737.30     1584.97    266.22 o 
 -22   4  12      514.86      337.41     91.85 o 
 -20   4  12      117.37      100.06    106.41 o 
 -18   4  12     1850.88     1935.98    173.89 o 
 -16   4  12     1417.93     1481.28    360.34 o 
 -14   4  12     1365.11     1278.14    297.65 o 
 -12   4  12      148.98      153.20     96.52 o 
 -10   4  12        8.45       17.12     55.05 o 
  -8   4  12       41.15       68.57     70.54 o 
  -6   4  12     4673.58     4224.22    171.90 o 
  -4   4  12     1141.64     1274.12    165.45 o 
  -2   4  12     6840.97     7903.33    682.84 o 
   0   4  12     3285.99     3742.70    259.14 o 
   2   4  12     1820.36     1271.80    392.63 o 
   4   4  12     8956.22     8460.58    590.86 o 
   6   4  12      962.90     1331.49    204.36 o 
   8   4  12     1422.01     1008.99    181.74 o 
  10   4  12      439.58      438.03    162.46 o 
  12   4  12      246.87     1018.01    239.28 o 
  14   4  12        9.36      555.82    241.67 o 
 -25   5  12     2410.00     2033.27    368.94 o 
 -23   5  12      132.57      110.60     80.45 o 
 -21   5  12     2772.29     3224.79    457.35 o 
 -19   5  12     6085.97     6010.58    561.17 o 
 -17   5  12       53.75      159.62     85.97 o 
 -15   5  12     1075.96      979.58    183.56 o 
 -13   5  12     1676.82     1418.38    217.67 o 
 -11   5  12     1749.02     1556.42    209.24 o 
  -9   5  12      207.67      207.50     43.99 o 
  -7   5  12      419.20      356.47     77.79 o 
  -5   5  12    10467.52    10556.14    595.71 o 
  -3   5  12      238.98      475.74    167.14 o 
  -1   5  12     3546.92     4047.85    390.19 o 
   1   5  12      347.81      683.69    179.67 o 
   3   5  12     1360.76     1634.81    195.34 o 
   5   5  12       78.30      253.67    144.99 o 
   7   5  12      792.18     1601.39    239.30 o 
   9   5  12      147.37      519.03    145.21 o 
  11   5  12     4713.39     4084.26    648.69 o 
  13   5  12     3784.67     3597.00    578.61 o 
 -24   6  12     2493.47     2219.36    573.64 o 
 -22   6  12      837.41      553.36    274.49 o 
 -20   6  12      358.23      131.84    175.34 o 
 -18   6  12       28.01       -0.17    111.62 o 
 -16   6  12     5634.58     6010.97    577.28 o 
 -14   6  12     7305.65     6852.81    493.56 o 
 -12   6  12     2786.26     3110.28    251.17 o 
 -10   6  12    55395.37    54923.90    489.00 o 
  -8   6  12      678.66      658.76    216.45 o 
  -6   6  12     1527.46     1842.55    148.85 o 
  -4   6  12     6789.65     6100.21    420.20 o 
  -2   6  12     6525.14     6212.21    445.26 o 
   0   6  12       10.41       80.40     91.19 o 
   2   6  12     1194.87     1120.98    113.97 o 
   4   6  12      925.33     1067.08    151.44 o 
   6   6  12      105.55      924.15    176.45 o 
   8   6  12     1143.68     1590.02    250.68 o 
  10   6  12     2203.93     1836.27    447.89 o 
  12   6  12     1369.58     2229.52    429.75 o 
 -23   7  12        0.27       58.62     78.26 o 
 -21   7  12      725.28      785.95    264.20 o 
 -19   7  12     1825.90     2032.74    448.98 o 
 -17   7  12        7.51      -71.83    226.61 o 
 -15   7  12     2168.65     2089.75    674.01 o 
 -13   7  12     8029.67     9209.33    719.48 o 
 -11   7  12     8663.65     8192.14    635.08 o 
  -9   7  12     8013.74     7558.03    755.51 o 
  -7   7  12     7095.51     7366.72    503.07 o 
  -5   7  12     6751.98     5324.42    993.73 o 
  -3   7  12      155.54       67.24     61.19 o 
  -1   7  12     1481.89     1330.03    219.22 o 
   1   7  12      120.25      127.73     96.94 o 
   3   7  12       42.96      227.10    314.03 o 
   5   7  12     1232.85     1160.87    280.17 o 
   7   7  12      899.74      209.19     46.92 o 
   9   7  12      138.37       54.76    113.12 o 
  11   7  12      847.55      528.68    516.69 o 
 -22   8  12      905.67     1033.07    369.07 o 
 -20   8  12      116.09       73.63    119.77 o 
 -18   8  12     3232.22     3346.12    328.29 o 
 -16   8  12      460.07      542.69    238.70 o 
 -14   8  12      660.47      435.80    201.21 o 
 -12   8  12      312.05      244.99    137.37 o 
 -10   8  12     1456.69     1476.44    353.09 o 
  -8   8  12      380.04      442.09    305.20 o 
  -6   8  12      868.35     1087.08    252.48 o 
  -4   8  12      803.90     1110.78    293.35 o 
  -2   8  12     1987.64     1918.06    335.84 o 
   0   8  12       37.75      114.34    201.33 o 
   2   8  12       58.68      223.77     81.64 o 
   4   8  12       94.72      118.80     95.34 o 
   6   8  12      453.48      403.26    163.42 o 
   8   8  12        4.88      -88.72    100.90 o 
  10   8  12      835.45      779.00    205.49 o 
 -21   9  12        0.29      -50.58    128.93 o 
 -19   9  12      306.90      265.79    148.57 o 
 -17   9  12      533.20      421.15    170.66 o 
 -15   9  12     1784.08     1989.15    614.52 o 
 -13   9  12      251.86      130.35    347.53 o 
 -11   9  12      900.95      897.96    323.34 o 
  -9   9  12     1430.01     1294.58    308.35 o 
  -7   9  12      138.26      189.36    191.54 o 
  -5   9  12      893.05     1076.92    301.82 o 
  -3   9  12     1675.06     1813.33    338.09 o 
  -1   9  12       32.77      372.44    283.92 o 
   1   9  12      779.72     1118.76    292.63 o 
   3   9  12        1.55      331.32    175.58 o 
   5   9  12     1381.47     1673.09    230.72 o 
   7   9  12      298.91      368.25    126.36 o 
 -18  10  12      590.77      663.75    244.02 o 
 -16  10  12     1248.30      580.42    431.93 o 
 -14  10  12        0.54     -145.59    179.45 o 
 -12  10  12      697.52      379.21    201.45 o 
 -10  10  12      107.07      356.96    289.73 o 
  -8  10  12        2.46      471.35    271.35 o 
  -6  10  12      498.97      679.09    216.93 o 
  -4  10  12       64.07      204.84    204.60 o 
  -2  10  12     2431.74     2570.53    408.23 o 
   0  10  12       15.51       -9.43    117.05 o 
   2  10  12     2379.16     1852.99    585.74 o 
   4  10  12      911.52     1036.29    386.46 o 
   6  10  12       48.57     -138.33    178.48 o 
 -15  11  12      442.78      431.20    394.44 o 
 -13  11  12      610.33      644.75    335.92 o 
 -11  11  12       83.76      481.99    295.53 o 
  -9  11  12       40.91      240.15    291.18 o 
  -7  11  12     1002.06     1304.98    324.07 o 
  -5  11  12      773.90     1218.40    261.19 o 
  -3  11  12      147.57      306.17    178.00 o 
  -1  11  12     1673.84     1418.64    379.69 o 
   1  11  12      939.68      641.85    379.45 o 
   3  11  12       75.22       51.27    216.21 o 
  -8  12  12      304.97      457.32    258.29 o 
  -6  12  12     1653.19     1361.57    423.71 o 
  -4  12  12     1990.34     2414.79    643.30 o 
 -27   1  13       95.67      -64.72    122.98 o 
 -25   1  13      264.49      238.60    167.10 o 
 -23   1  13      877.49     1308.29    321.95 o 
 -21   1  13      349.00      276.84     78.17 o 
 -19   1  13     1249.45     1437.76    140.01 o 
 -17   1  13     2875.53     2785.72    184.66 o 
 -15   1  13     3762.80     3931.30    288.72 o 
 -13   1  13     5438.87     5431.61    375.00 o 
 -11   1  13        6.34      206.72    123.56 o 
  -9   1  13     5890.62     5133.53    255.23 o 
  -7   1  13     2818.23     2602.21    216.05 o 
  -5   1  13      142.82       16.41    108.60 o 
  -3   1  13        0.10       72.96    112.41 o 
  -1   1  13       10.77       23.41    126.20 o 
   1   1  13     2228.17     2419.88    215.86 o 
   3   1  13      551.93      847.11    226.36 o 
   5   1  13       32.56      362.76    181.74 o 
   7   1  13     2152.73     2562.68    375.51 o 
   9   1  13       39.49      287.87    184.87 o 
  11   1  13     1947.33     2350.49    273.13 o 
  13   1  13       78.66      341.17    349.58 o 
 -28   2  13       11.02      165.07     71.53 o 
 -26   2  13       51.68      131.49     48.17 o 
 -24   2  13      324.33      288.45    108.52 o 
 -22   2  13     2022.19     1638.44    271.60 o 
 -20   2  13     1363.11     1042.76    240.88 o 
 -18   2  13      158.88      224.63    104.96 o 
 -16   2  13     4547.97     4854.51    380.50 o 
 -14   2  13     1515.15     1716.81    190.74 o 
 -12   2  13    16531.06    16929.23    920.82 o 
 -10   2  13    14280.49    13900.41   1725.18 o 
  -8   2  13      931.63     1045.32    160.82 o 
  -6   2  13     1485.14     1528.32    185.61 o 
  -4   2  13     6890.84     6854.43    467.60 o 
  -2   2  13    15169.15    15923.29    420.01 o 
   0   2  13       12.93      363.19    116.66 o 
   2   2  13    14967.05    14291.27   2592.90 o 
   4   2  13      430.17      433.30    170.38 o 
   6   2  13       28.17      280.41    170.16 o 
   8   2  13      694.39      509.80    209.19 o 
  10   2  13      980.87     1258.06    228.29 o 
  12   2  13     1493.49     2452.98    496.02 o 
  14   2  13      347.38      268.11    163.08 o 
 -27   3  13     1755.21     1434.85    541.48 o 
 -25   3  13     5332.70     5568.45    486.03 o 
 -23   3  13      382.86      448.95    114.11 o 
 -21   3  13     4177.94     4343.58    585.02 o 
 -19   3  13      227.29       70.78    127.61 o 
 -17   3  13       98.00      187.88    109.64 o 
 -15   3  13     2980.84     2929.47    289.12 o 
 -13   3  13      279.44      224.49     87.06 o 
 -11   3  13     8649.26     9514.71    478.84 o 
  -9   3  13      808.84      768.51    123.50 o 
  -7   3  13    23302.52    24160.32    430.32 o 
  -5   3  13     3667.90     3772.13    436.28 o 
  -3   3  13     1492.41     1376.80    248.37 o 
  -1   3  13     5373.05     4746.60    336.11 o 
   1   3  13     2026.44     1646.13    418.26 o 
   3   3  13     1570.96     2084.05    272.43 o 
   5   3  13      750.65      653.75    304.72 o 
   7   3  13     5438.41     5449.60    431.67 o 
   9   3  13     1617.51      899.77    429.63 o 
  11   3  13     1556.38     1097.14    329.63 o 
  13   3  13     1145.43      801.96    346.84 o 
 -26   4  13        6.87       69.92     47.02 o 
 -24   4  13     2168.53     2305.95    414.87 o 
 -22   4  13     3306.75     3533.10    362.26 o 
 -20   4  13       83.34      131.55     75.99 o 
 -18   4  13     1095.46     1120.59    148.59 o 
 -16   4  13       15.74      123.63     80.93 o 
 -14   4  13      774.69      536.52    143.83 o 
 -12   4  13      474.75      448.70    111.10 o 
 -10   4  13      291.53      228.79     60.31 o 
  -8   4  13     1351.18     1448.24    229.97 o 
  -6   4  13     1800.44     1844.45    172.02 o 
  -4   4  13     4477.50     5082.09    360.68 o 
  -2   4  13    11318.78    11942.36    715.52 o 
   0   4  13      259.40      413.46    172.81 o 
   2   4  13     2150.32     2092.30    271.45 o 
   4   4  13     1627.00     1374.46    394.32 o 
   6   4  13      963.48     1175.05    189.90 o 
   8   4  13      390.98      232.92    107.49 o 
  10   4  13     2035.30     1106.62    534.47 o 
  12   4  13      788.69      927.94    217.94 o 
 -25   5  13        1.29      162.44    101.92 o 
 -23   5  13      135.02      178.13    130.70 o 
 -21   5  13      101.38      166.26    160.46 o 
 -19   5  13     1538.43     1494.70    172.22 o 
 -17   5  13      775.30      735.80    176.15 o 
 -15   5  13      762.94      680.90    229.94 o 
 -13   5  13     9432.54     9408.98    630.41 o 
 -11   5  13      178.12       34.74     64.43 o 
  -9   5  13     9454.34     9947.52    599.35 o 
  -7   5  13      248.09      461.86    122.90 o 
  -5   5  13        9.66       21.73     58.87 o 
  -3   5  13     1150.79     1368.10    200.56 o 
  -1   5  13      446.75      401.89    216.57 o 
   1   5  13     1804.96     2019.74    288.40 o 
   3   5  13       25.06      115.54    157.44 o 
   5   5  13     3961.53     4539.60    445.59 o 
   7   5  13     2445.80     2073.99    454.78 o 
   9   5  13       22.31       79.23    133.53 o 
  11   5  13       35.55      126.25    121.78 o 
 -24   6  13       10.52       44.07    110.71 o 
 -22   6  13       32.56      111.19    149.94 o 
 -20   6  13        8.95      116.45    106.98 o 
 -18   6  13       38.24      301.09    212.82 o 
 -16   6  13       24.12      130.84    228.78 o 
 -14   6  13      573.00     1031.94    344.87 o 
 -12   6  13        8.36        9.46     50.75 o 
 -10   6  13      464.35      367.37    112.61 o 
  -8   6  13      355.40      314.19    120.20 o 
  -6   6  13       75.37       83.39    159.25 o 
  -4   6  13      625.03      457.73    136.75 o 
  -2   6  13      500.96      517.36    184.66 o 
   0   6  13      258.57      410.77    168.68 o 
   2   6  13      924.79     1006.17    255.99 o 
   4   6  13        0.47      103.39    104.93 o 
   6   6  13       80.42       27.01    105.26 o 
   8   6  13      323.87      120.03    136.82 o 
  10   6  13      337.76      249.97    135.11 o 
 -23   7  13      250.24      335.14    141.05 o 
 -21   7  13      598.15      331.14    110.12 o 
 -19   7  13     1286.77     1393.33    304.25 o 
 -17   7  13      920.35      619.60    312.22 o 
 -15   7  13      685.39      441.12    229.99 o 
 -13   7  13     7002.23     6798.89   1074.74 o 
 -11   7  13      918.85      809.93    328.66 o 
  -9   7  13     2783.78     2256.14    318.02 o 
  -7   7  13     3398.82     3176.59    316.10 o 
  -5   7  13      361.84      185.46    118.75 o 
  -3   7  13     1142.06     1098.01    388.76 o 
  -1   7  13     2516.91     2085.70    311.85 o 
   1   7  13     1922.15     1540.53    246.79 o 
   3   7  13     1577.85     1890.92    225.97 o 
   5   7  13      273.92      326.60    150.31 o 
   7   7  13      789.54      671.83    217.26 o 
   9   7  13       41.79      453.89    270.86 o 
 -22   8  13      784.76     1939.85   1450.44 o 
 -20   8  13      257.51      357.80    185.18 o 
 -18   8  13     1172.38     1040.18    231.88 o 
 -16   8  13     6075.35     7112.08    762.28 o 
 -14   8  13        1.78      137.61    110.04 o 
 -12   8  13     7933.41     7944.49    645.72 o 
 -10   8  13     2730.47     2070.41    595.90 o 
  -8   8  13        4.04      183.07    204.36 o 
  -6   8  13        9.12       73.76    177.75 o 
  -4   8  13     1307.54     1058.30    546.56 o 
  -2   8  13     4609.11     4431.26    933.02 o 
   0   8  13      320.14      631.94    216.68 o 
   2   8  13     2802.96      836.53     74.49 o 
   4   8  13     2665.38     3174.46    836.65 o 
   6   8  13        0.37      319.65    255.14 o 
   8   8  13      882.14     1025.69    296.50 o 
 -19   9  13       81.10      370.07    247.52 o 
 -17   9  13      152.14       84.64    211.85 o 
 -15   9  13      579.68      223.70    160.34 o 
 -13   9  13     3738.53     4555.81    530.84 o 
 -11   9  13     3575.51     3867.53    435.80 o 
  -9   9  13     1061.80     1188.89    316.81 o 
  -7   9  13     3855.03     3486.63   1239.44 o 
  -5   9  13     2317.75     2128.21    320.92 o 
  -3   9  13       10.65       -9.19    118.02 o 
  -1   9  13     2258.95     2084.43    514.16 o 
   1   9  13      759.20      810.41    180.90 o 
   3   9  13      323.91      644.27    285.61 o 
   5   9  13      800.53      630.96    281.50 o 
 -16  10  13       10.51       72.79     82.71 o 
 -14  10  13        7.83      350.67    277.39 o 
 -12  10  13      403.42      796.87    314.15 o 
 -10  10  13     1704.12     1311.02    396.86 o 
  -8  10  13     2901.70     2544.41   1252.01 o 
  -6  10  13      192.61      124.55    176.79 o 
  -4  10  13     3394.26     3882.04    589.13 o 
  -2  10  13     3261.88     4421.10    669.90 o 
   0  10  13      100.98       12.09    179.69 o 
   2  10  13      480.74      721.66    314.15 o 
   4  10  13      456.79      304.96    205.57 o 
 -13  11  13      146.25      625.64    229.02 o 
 -11  11  13       68.49      250.55    202.18 o 
  -9  11  13      823.75      572.44    504.48 o 
  -7  11  13        3.42       91.42    179.69 o 
  -5  11  13      211.34      193.72    161.31 o 
  -3  11  13     1508.08     1716.59    453.69 o 
  -1  11  13      106.49       80.78    160.10 o 
 -26   0  14       19.28      139.54    125.03 o 
 -24   0  14     5326.66     5919.07    603.15 o 
 -22   0  14     5374.70     5607.34    709.32 o 
 -20   0  14     1954.43     2001.00    276.18 o 
 -18   0  14     5862.64     5991.87   1128.67 o 
 -16   0  14     3024.54     2916.61    385.50 o 
 -14   0  14      336.26      606.05    223.22 o 
 -12   0  14      257.05      216.45    163.00 o 
 -10   0  14     3026.64     2849.86    277.63 o 
  -8   0  14     5683.74     6099.73    577.28 o 
  -6   0  14       12.37      126.72    173.40 o 
  -4   0  14    17885.83    20509.61   1561.57 o 
  -2   0  14     3733.21     4025.69    487.31 o 
   0   0  14     7241.56     6751.97    643.06 o 
   2   0  14     6692.45     6569.87    707.14 o 
   4   0  14     1751.28     2488.07    364.46 o 
   6   0  14      180.61      637.98    272.56 o 
   8   0  14     1548.82     1627.84    384.04 o 
  10   0  14     4200.21     5279.16    875.22 o 
  12   0  14      645.61      797.35    355.51 o 
 -27   1  14     1251.95      898.39    297.40 o 
 -25   1  14     1305.35     1370.31    374.55 o 
 -23   1  14      274.25      206.91    146.23 o 
 -21   1  14     6070.21     6263.61    631.95 o 
 -19   1  14     3801.52     3865.56    268.16 o 
 -17   1  14     1360.93     1263.89    156.87 o 
 -15   1  14     3398.88     3387.30    263.21 o 
 -13   1  14     9961.21    10609.58    690.70 o 
 -11   1  14     2308.61     2997.81    337.61 o 
  -9   1  14     1353.85     1509.31    257.88 o 
  -7   1  14     1845.93     2294.14    179.96 o 
  -5   1  14      445.58      681.54    212.22 o 
  -3   1  14      728.40      564.35    130.92 o 
  -1   1  14     5636.46     4279.23    524.92 o 
   1   1  14     6046.14     5928.47    442.07 o 
   3   1  14        2.54      -70.79    191.78 o 
   5   1  14      852.82     1014.69    233.10 o 
   7   1  14     4019.75     3642.29    580.54 o 
   9   1  14      599.42      893.45    267.73 o 
  11   1  14     3013.43     3362.08    272.75 o 
  13   1  14      365.49      156.28    189.85 o 
 -26   2  14       15.53       42.46     90.20 o 
 -24   2  14      527.03      350.28    216.45 o 
 -22   2  14      748.38      537.62    122.01 o 
 -20   2  14      209.97      229.38     77.96 o 
 -18   2  14       80.77      133.68     93.78 o 
 -16   2  14     5546.25     5594.37    435.59 o 
 -14   2  14     5672.67     5473.43    401.52 o 
 -12   2  14      420.68      351.42    175.70 o 
 -10   2  14     1061.30      942.67    184.09 o 
  -8   2  14      392.15      318.44    102.25 o 
  -6   2  14     2328.27     2227.60    352.36 o 
  -4   2  14       95.62      240.88    121.88 o 
  -2   2  14      298.35      230.17    174.40 o 
   0   2  14      123.08      291.90    211.73 o 
   2   2  14     1235.94     1214.30    172.54 o 
   4   2  14     4162.72     1724.57    121.65 o 
   6   2  14      319.50      562.74    171.31 o 
   8   2  14     1766.64     1365.54    278.95 o 
  10   2  14     1284.61     1411.93    322.58 o 
  12   2  14       14.00      130.77    162.75 o 
 -27   3  14       81.01       58.59     82.14 o 
 -25   3  14      156.43      185.55     81.00 o 
 -23   3  14        3.47       52.81     54.64 o 
 -21   3  14       37.78       83.03     56.79 o 
 -19   3  14      367.70      356.02     89.32 o 
 -17   3  14     1934.27     2202.68    413.67 o 
 -15   3  14      605.60      635.27    134.57 o 
 -13   3  14       89.96       74.78     93.69 o 
 -11   3  14     1012.54     1315.11    213.88 o 
  -9   3  14     1760.22     1723.31    253.69 o 
  -7   3  14     1728.01     1474.40    211.44 o 
  -5   3  14      103.63      353.97    158.90 o 
  -3   3  14        8.71      220.37    111.03 o 
  -1   3  14      667.35      695.49    181.00 o 
   1   3  14        8.31      101.47    122.30 o 
   3   3  14       25.74      333.03    139.46 o 
   5   3  14      452.27      472.03    170.72 o 
   7   3  14        2.80       87.28    115.15 o 
   9   3  14       35.36      176.79     89.70 o 
  11   3  14        8.07      129.95    137.74 o 
 -26   4  14      400.55      274.97    159.13 o 
 -24   4  14       48.00      101.49     71.03 o 
 -22   4  14       97.26      199.80     59.52 o 
 -20   4  14       19.72      177.20     61.93 o 
 -18   4  14      615.08      734.12    342.93 o 
 -16   4  14      994.54      967.16    209.45 o 
 -14   4  14      479.55      302.37     89.84 o 
 -12   4  14     3558.55     3913.21    318.18 o 
 -10   4  14      931.72      977.90    375.34 o 
  -8   4  14        1.25       59.31     57.07 o 
  -6   4  14      758.45      906.89    152.31 o 
  -4   4  14       20.13       71.78    119.11 o 
  -2   4  14     1491.31     1462.65    165.59 o 
   0   4  14     1522.21     1323.52    437.86 o 
   2   4  14      499.06      554.21    182.60 o 
   4   4  14      975.33      979.81    253.48 o 
   6   4  14      771.51      829.01    279.93 o 
   8   4  14      232.44      320.84    157.62 o 
  10   4  14     1916.44     2444.77    312.70 o 
 -25   5  14      125.78       89.00    140.75 o 
 -23   5  14      754.08      636.46    318.63 o 
 -21   5  14     1536.21     1670.64    243.78 o 
 -19   5  14     1363.87     1235.11    417.78 o 
 -17   5  14     1209.27     1029.02    239.91 o 
 -15   5  14     1311.15     1278.78    122.05 o 
 -13   5  14    11048.76    10630.89    658.78 o 
 -11   5  14       97.96       60.77    278.60 o 
  -9   5  14      286.30      331.50    141.14 o 
  -7   5  14      243.55      145.08    149.70 o 
  -5   5  14      474.11      465.07    117.77 o 
  -3   5  14      243.51      337.96    108.82 o 
  -1   5  14     1077.19     1059.31    242.14 o 
   1   5  14     7935.77     8263.92    704.46 o 
   3   5  14     5250.31     5872.23    448.00 o 
   5   5  14      815.11     1092.51    267.81 o 
   7   5  14     3113.96     3486.11    463.02 o 
   9   5  14       75.05      274.80    151.80 o 
  11   5  14     1275.25      715.80    297.96 o 
 -24   6  14     3162.25     2437.00    594.41 o 
 -22   6  14     2838.64     3121.45    363.73 o 
 -20   6  14     1752.31     1692.38    224.90 o 
 -18   6  14     3721.19     4265.12    779.21 o 
 -16   6  14      432.09      681.51    326.24 o 
 -14   6  14     1061.78     1176.56    397.59 o 
 -12   6  14     1678.69     1594.16    432.78 o 
 -10   6  14     5516.50     5828.62    572.68 o 
  -8   6  14     5775.23     6419.22    409.20 o 
  -6   6  14     4815.47     4584.33    693.60 o 
  -4   6  14    22990.86    23727.43    744.03 o 
  -2   6  14     2981.43     3670.94    433.23 o 
   0   6  14     5049.18     5418.58    637.79 o 
   2   6  14     3760.58     3535.65    523.22 o 
   4   6  14      825.91      795.25    179.07 o 
   6   6  14        1.29       98.72     97.70 o 
   8   6  14      126.20      252.82    161.30 o 
  10   6  14     1059.84     1718.76    371.01 o 
 -23   7  14       29.18      305.45    152.12 o 
 -21   7  14     1810.85     1748.02    325.40 o 
 -19   7  14     1279.09     1361.46    261.23 o 
 -17   7  14       15.18      377.76    229.02 o 
 -15   7  14     2252.07     1926.75    833.14 o 
 -13   7  14     3500.89     2883.23   1159.63 o 
 -11   7  14      482.55      486.10    225.40 o 
  -9   7  14      940.96      655.15    292.14 o 
  -7   7  14     3344.32     2595.44    349.94 o 
  -5   7  14     4324.06     4803.35    434.95 o 
  -3   7  14     1363.30     1779.43    531.81 o 
  -1   7  14    11491.04     8973.31   1964.84 o 
   1   7  14     2154.09     1759.86    353.98 o 
   3   7  14      134.00      120.13    122.02 o 
   5   7  14     1178.90     1089.17    242.54 o 
   7   7  14       82.28      285.56    171.29 o 
 -20   8  14       25.02       63.39    130.18 o 
 -18   8  14       27.46      242.57    303.51 o 
 -16   8  14     1723.35     1350.93    564.94 o 
 -14   8  14     2030.27     3088.32    401.70 o 
 -12   8  14      745.18     1774.39    470.62 o 
 -10   8  14     2443.60     3387.96    474.01 o 
  -8   8  14      505.55      702.55    318.75 o 
  -6   8  14     1394.23     1504.50    325.76 o 
  -4   8  14     1080.97     1983.58    349.70 o 
  -2   8  14      465.96      808.72    301.82 o 
   0   8  14      581.37      423.95    168.81 o 
   2   8  14       11.27       95.63     75.63 o 
   4   8  14     3036.70     2879.06    406.90 o 
   6   8  14     1404.86     1767.75    446.08 o 
 -19   9  14       57.05      148.08    155.38 o 
 -17   9  14        2.81      128.18    229.75 o 
 -15   9  14      151.21      214.03    222.49 o 
 -13   9  14       16.57      129.87    222.74 o 
 -11   9  14       33.67     -129.63    241.36 o 
  -9   9  14     1311.34     2047.19    362.76 o 
  -7   9  14        2.09      292.63    170.50 o 
  -5   9  14       56.78     1168.82    321.41 o 
  -3   9  14       23.41      402.91    199.52 o 
  -1   9  14     1146.73      923.11    581.87 o 
   1   9  14      443.18      274.73    258.77 o 
   3   9  14      159.00      289.48    189.85 o 
 -16  10  14      361.86      230.47    252.00 o 
 -14  10  14       42.63      -66.26    231.93 o 
 -12  10  14     1600.21     1105.22    289.48 o 
 -10  10  14       39.12      252.00    275.94 o 
  -8  10  14      312.26      130.59    204.11 o 
  -6  10  14        6.38      113.67    174.85 o 
  -4  10  14      287.41      713.67    364.70 o 
  -2  10  14       50.39      303.99    183.80 o 
   0  10  14        9.48       70.86    158.41 o 
  -9  11  14      854.92      599.53    304.72 o 
  -7  11  14      477.76      234.34    200.73 o 
  -5  11  14       22.29       62.88    192.26 o 
 -27   1  15     1575.54     1951.81    986.83 o 
 -25   1  15       88.18      -77.15    129.63 o 
 -23   1  15      932.12     1038.62    277.63 o 
 -21   1  15       30.45      352.83    175.37 o 
 -19   1  15       54.27       21.14     58.80 o 
 -17   1  15     1745.95     1892.61    248.65 o 
 -15   1  15      665.82      396.88    471.47 o 
 -13   1  15     5173.78     5508.34    455.08 o 
 -11   1  15     1840.14     1728.48    330.18 o 
  -9   1  15     3357.19     3719.39    301.14 o 
  -7   1  15     1269.76     1283.72    234.47 o 
  -5   1  15      781.46      678.42    177.91 o 
  -3   1  15     3629.56     4093.62    360.90 o 
  -1   1  15      663.87      680.51    192.17 o 
   1   1  15       13.09      321.96    167.98 o 
   3   1  15      919.59     1048.81    221.79 o 
   5   1  15       52.40      249.07    137.76 o 
   7   1  15     1219.66     1205.27    265.48 o 
   9   1  15       14.69      197.70    146.61 o 
  11   1  15      406.92      396.36    341.36 o 
 -26   2  15      621.58      440.15    259.01 o 
 -24   2  15     1206.69     1371.45    270.14 o 
 -22   2  15     1410.88     1397.83    394.56 o 
 -20   2  15       13.17       87.89     74.64 o 
 -18   2  15     1623.08     1970.22    544.14 o 
 -14   2  15      468.65      420.72    186.94 o 
 -12   2  15      202.32      168.73     96.63 o 
 -10   2  15     1928.77     2049.27    190.96 o 
  -8   2  15       33.86      209.84    120.98 o 
  -6   2  15     3345.62     3296.34    358.08 o 
  -4   2  15    12996.02    14571.12   1238.95 o 
  -2   2  15       97.37      155.83    109.88 o 
   0   2  15     8435.83     9069.50    874.26 o 
   2   2  15     1809.15     2328.72    341.98 o 
   4   2  15      561.32      576.23    189.83 o 
   6   2  15        5.46      -30.78    125.67 o 
   8   2  15     1959.49     2159.47    319.51 o 
  10   2  15     2967.79     3210.65    819.48 o 
 -25   3  15      446.46      290.65    110.28 o 
 -23   3  15      344.40      176.83    104.23 o 
 -21   3  15     6050.50     6232.11    423.60 o 
 -19   3  15     5085.15     5500.61    626.78 o 
 -17   3  15      116.23      126.26     87.91 o 
 -15   3  15     3175.07     4046.76    348.61 o 
 -13   3  15     3252.01     3238.49    331.18 o 
 -11   3  15      107.99       27.05     98.24 o 
  -9   3  15       33.14      120.78    101.31 o 
  -7   3  15      161.21      157.92    130.47 o 
  -5   3  15     1782.46     1564.78    216.39 o 
  -3   3  15      251.12      162.98    119.22 o 
  -1   3  15    12329.85    11065.06    680.30 o 
   1   3  15    10209.83    11422.48    573.04 o 
   3   3  15       18.53       48.70     83.28 o 
   5   3  15     7745.34     8181.36   1041.61 o 
   7   3  15     1437.52     1710.45    286.97 o 
   9   3  15       72.46      151.35     70.38 o 
 -24   4  15     2087.38     2021.54    387.43 o 
 -22   4  15      662.42      470.93    137.27 o 
 -20   4  15      644.89      688.76    162.31 o 
 -18   4  15     2124.90     2310.13    307.99 o 
 -16   4  15     6269.25     6266.56    484.08 o 
 -14   4  15       99.04      192.00    264.57 o 
 -12   4  15     1015.37     1024.45    240.35 o 
 -10   4  15      511.64      508.08    126.33 o 
  -8   4  15      142.18      161.85    121.89 o 
  -6   4  15      689.11      763.90    177.98 o 
  -4   4  15     1486.73     1677.97    193.38 o 
  -2   4  15     2538.53     3027.58    323.82 o 
   0   4  15       47.62      334.51    157.39 o 
   2   4  15     3044.80     2856.68    834.75 o 
   4   4  15     2770.50     3292.56    343.01 o 
   6   4  15       47.95      291.02    137.46 o 
   8   4  15      729.32     1432.07    501.58 o 
  10   4  15     1959.17     1856.04    465.87 o 
 -23   5  15      792.02      485.24    141.55 o 
 -21   5  15      303.75      304.01    142.29 o 
 -19   5  15      150.64      370.02    170.26 o 
 -17   5  15       91.76       93.64    188.64 o 
 -15   5  15      458.05      357.42    125.19 o 
 -13   5  15     1769.59     1732.75    327.21 o 
 -11   5  15      282.09      213.06    135.43 o 
  -9   5  15     2303.31     2348.66    330.84 o 
  -7   5  15     5210.50     5611.67    589.13 o 
  -5   5  15      628.71      683.05    183.90 o 
  -3   5  15     6065.76     6675.40    525.56 o 
  -1   5  15       43.01      166.65    115.57 o 
   1   5  15      597.40      289.43    155.48 o 
   3   5  15       87.42      -73.84    126.10 o 
   5   5  15       31.70      104.77    119.47 o 
   7   5  15      355.96      287.40    164.87 o 
   9   5  15      339.00      562.59    508.23 o 
 -22   6  15      541.32      485.90    190.18 o 
 -20   6  15      672.78      467.08    196.15 o 
 -18   6  15       19.03      355.27    204.11 o 
 -16   6  15      156.52      416.69    317.05 o 
 -14   6  15       31.86      468.21    231.20 o 
 -12   6  15       95.18      151.63     99.16 o 
 -10   6  15      251.93      115.36    167.72 o 
  -8   6  15      198.03       55.83     58.28 o 
  -6   6  15     1423.50     1689.03    308.95 o 
  -4   6  15       99.44      201.74    174.37 o 
  -2   6  15      280.19      375.79    127.28 o 
   0   6  15      333.05      324.33    128.96 o 
   2   6  15     1152.64      789.62    648.01 o 
   4   6  15       37.37      100.00     69.56 o 
   6   6  15      231.26      243.39    149.64 o 
   8   6  15      182.63      207.27    265.42 o 
 -21   7  15        1.61      306.87    142.74 o 
 -19   7  15      680.13      494.81    293.84 o 
 -17   7  15      804.61      907.15    453.94 o 
 -15   7  15      109.76      360.10    278.36 o 
 -13   7  15     5057.38     5115.43    579.69 o 
 -11   7  15      560.05      558.41    223.70 o 
  -9   7  15     2291.90     2814.55    369.29 o 
  -7   7  15     3284.79     3141.76    597.11 o 
  -5   7  15      134.01        7.85     73.45 o 
  -3   7  15     2855.93     2612.82    230.53 o 
  -1   7  15      272.64      233.33    130.03 o 
   1   7  15     1018.20      898.64    209.57 o 
   3   7  15       52.87      268.55    143.82 o 
   5   7  15     1703.46     1762.76    456.45 o 
 -20   8  15       22.86      140.50    131.08 o 
 -18   8  15        6.89     -121.89    217.17 o 
 -16   8  15       41.39      -22.25    123.34 o 
 -14   8  15      428.82      528.42    222.25 o 
 -12   8  15     1382.62      713.67    325.76 o 
 -10   8  15     1390.81     1152.86    409.44 o 
  -8   8  15      602.15      602.19    237.00 o 
  -6   8  15     3473.24     3884.94    454.90 o 
  -4   8  15     5578.66     4696.32    887.56 o 
  -2   8  15      288.93      684.90    234.10 o 
   0   8  15      270.19      613.55    269.90 o 
   2   8  15       53.21      257.56    203.15 o 
   4   8  15      155.16      245.23    106.19 o 
 -17   9  15      158.36      325.04    254.90 o 
 -15   9  15      758.86      736.89    313.18 o 
 -13   9  15      602.51      656.60    288.76 o 
 -11   9  15     1401.29      997.11    330.60 o 
  -9   9  15      299.38      336.40    333.98 o 
  -7   9  15     2258.98     2893.39    523.34 o 
  -5   9  15     2325.76     2623.98    325.03 o 
  -3   9  15      316.51      186.46    213.79 o 
  -1   9  15     2758.29     2269.68    341.72 o 
   1   9  15     2240.01     2445.99    822.26 o 
 -12  10  15     2817.27     3785.30    865.79 o 
 -10  10  15        8.94       16.69    208.23 o 
  -8  10  15       99.07      242.81    192.75 o 
  -6  10  15       23.61      212.58    219.35 o 
  -4  10  15     1443.09     1671.61    448.13 o 
  -2  10  15     3600.40     3849.88   1788.90 o 
 -26   0  16        2.86      205.32    179.20 o 
 -24   0  16     5801.99     7139.16   2073.07 o 
 -22   0  16     2893.87     4061.24    430.96 o 
 -20   0  16      159.61      332.53    163.97 o 
 -18   0  16     2224.16     2781.66    660.95 o 
 -16   0  16      382.75      257.08    180.41 o 
 -14   0  16      174.08       61.91    151.39 o 
 -12   0  16     2578.91     2670.66    272.31 o 
 -10   0  16     6285.03     6532.87    686.59 o 
  -8   0  16      361.88      302.79    219.35 o 
  -6   0  16     1147.35     1183.09    484.89 o 
  -4   0  16     4429.29     4708.17    547.77 o 
  -2   0  16      640.09      280.78    201.45 o 
   0   0  16     1017.78     1065.80    273.04 o 
   2   0  16      919.14      738.58    295.53 o 
   4   0  16     4582.33     5444.82    632.66 o 
   6   0  16      110.73      190.57     79.81 o 
   8   0  16     2519.01     3111.29    510.04 o 
 -25   1  16      511.59      871.71    273.89 o 
 -23   1  16      341.18      115.10    155.50 o 
 -21   1  16     1477.40     1254.22    217.92 o 
 -19   1  16     2661.90     1790.36    420.57 o 
 -17   1  16       24.88      174.51    232.29 o 
 -15   1  16    10120.61    12730.95   1523.48 o 
 -13   1  16     5475.49     5934.28    391.69 o 
 -11   1  16        2.22        9.64     75.55 o 
  -9   1  16     3145.50     3004.22    268.51 o 
  -7   1  16     1818.81     1930.11    471.69 o 
  -5   1  16     3169.48     3529.68    365.10 o 
  -3   1  16      150.23      198.84    148.73 o 
  -1   1  16     7260.32     8358.05    636.24 o 
   1   1  16      362.13      595.82    330.72 o 
   3   1  16       28.00      125.25    132.45 o 
   5   1  16     4940.78     2254.69    253.45 o 
   7   1  16      235.42      244.49    185.37 o 
   9   1  16        5.66       89.73    141.34 o 
 -26   2  16      642.20      505.85    188.58 o 
 -24   2  16      653.31      391.51    165.67 o 
 -22   2  16      127.65      121.25    115.20 o 
 -20   2  16      156.60      220.22     81.55 o 
 -18   2  16      151.57      133.74    114.08 o 
 -16   2  16     3689.44     3752.02    347.30 o 
 -14   2  16       97.00      322.80    134.24 o 
 -12   2  16      290.61      142.71    101.69 o 
 -10   2  16     8901.29     8540.43    758.42 o 
  -8   2  16     2194.70     2273.08    220.68 o 
  -6   2  16      107.28      272.72    119.79 o 
  -4   2  16     1774.66     1775.06    291.27 o 
  -2   2  16        1.80      185.76    141.36 o 
   0   2  16      768.61      860.71    268.69 o 
   2   2  16       26.26      283.58    252.48 o 
   4   2  16      714.30      559.08    178.67 o 
   6   2  16       37.04       66.99    146.71 o 
   8   2  16     1031.18      671.63    272.07 o 
 -25   3  16       99.46      454.90    281.99 o 
 -23   3  16      278.44      274.03    186.94 o 
 -21   3  16      106.40      162.78     71.69 o 
 -19   3  16      284.94      307.71    298.19 o 
 -17   3  16      502.52      575.99    137.37 o 
 -15   3  16      321.18       44.61    102.06 o 
 -13   3  16        2.54      112.28     99.39 o 
 -11   3  16     3265.32     3475.63    315.89 o 
  -9   3  16      475.97      215.51    209.68 o 
  -7   3  16      162.55      205.79    109.04 o 
  -5   3  16      756.21      522.03    200.12 o 
  -3   3  16     1412.46      972.44    155.19 o 
  -1   3  16      635.81      750.83    202.16 o 
   1   3  16      164.96      492.77    189.69 o 
   3   3  16      189.62      237.94    185.49 o 
   5   3  16       38.19      144.28    159.87 o 
   7   3  16       74.99      465.48    231.08 o 
 -24   4  16      603.69     1338.83    448.86 o 
 -22   4  16       17.89      201.26    103.15 o 
 -20   4  16        2.08      124.45     54.01 o 
 -18   4  16       43.46       70.19     95.78 o 
 -16   4  16      259.61      256.33    115.28 o 
 -14   4  16      503.91      722.73    166.51 o 
 -12   4  16     1294.56     1276.80    198.66 o 
 -10   4  16      785.30      832.00    212.35 o 
  -8   4  16        0.89      187.29    348.37 o 
  -6   4  16     2915.32     3102.08    402.00 o 
  -4   4  16     2427.90     2856.02    312.59 o 
  -2   4  16       44.81      115.95     96.43 o 
   0   4  16       10.81       37.40    149.82 o 
   2   4  16      136.40      245.55    139.25 o 
   4   4  16      688.72      694.22    225.88 o 
   6   4  16     1094.18     1210.65    213.37 o 
   8   4  16      678.73      222.93    172.78 o 
 -23   5  16      372.81      114.36    106.55 o 
 -21   5  16      944.60     1367.81    196.66 o 
 -19   5  16     1168.53     1002.92    274.49 o 
 -17   5  16      170.61      330.36    200.00 o 
 -15   5  16     4804.28     4654.51    942.94 o 
 -13   5  16     5560.26     6410.00    439.47 o 
 -11   5  16      381.92       69.27     90.81 o 
  -9   5  16     1133.56     1348.58    158.67 o 
  -7   5  16      463.38      674.10    140.44 o 
  -5   5  16     2121.27     1814.93    448.40 o 
  -3   5  16      149.55      139.42    105.51 o 
  -1   5  16     4922.48     5913.25    468.57 o 
   1   5  16     4823.54     5769.49    405.16 o 
   3   5  16      483.86      228.77    152.80 o 
   5   5  16     1785.85     1344.68    615.61 o 
   7   5  16     1836.32     1698.80    315.64 o 
 -22   6  16      374.35      398.32    190.21 o 
 -20   6  16      130.21       89.97    192.51 o 
 -18   6  16     2742.18     2543.93    665.55 o 
 -16   6  16      930.44      768.81    226.36 o 
 -14   6  16      349.41     -151.63    335.92 o 
 -12   6  16     1954.79     2085.16    371.71 o 
 -10   6  16     2797.95     3049.86    563.49 o 
  -8   6  16      926.30      823.99    368.32 o 
  -6   6  16     3491.29     3267.60    290.19 o 
  -4   6  16     7522.15     8700.64    627.41 o 
  -2   6  16      104.70      203.72    133.18 o 
   0   6  16      769.65      927.23    194.79 o 
   2   6  16     3999.52     2784.44   1464.11 o 
   4   6  16     1087.13     1147.79    307.74 o 
   6   6  16       33.98      207.92     83.89 o 
 -21   7  16      746.10      620.35    260.02 o 
 -19   7  16      784.94      576.31    286.34 o 
 -17   7  16        4.33      264.33    188.88 o 
 -15   7  16     1029.72      747.05    322.86 o 
 -13   7  16      906.20      912.47    280.29 o 
 -11   7  16      333.43      416.69    244.99 o 
  -9   7  16      254.41     1035.57    336.40 o 
  -7   7  16     1977.90     1434.85    332.05 o 
  -5   7  16      772.05     1035.32    455.39 o 
  -3   7  16     1240.68      978.25    290.69 o 
  -1   7  16     1311.01      999.45    302.21 o 
   1   7  16      930.41      695.16    173.31 o 
   3   7  16     1018.75      782.88    283.39 o 
 -18   8  16        6.26     -249.82    213.55 o 
 -16   8  16      358.99      337.13    243.78 o 
 -14   8  16     1811.30     1210.17    619.11 o 
 -12   8  16     1144.46     1355.76    326.24 o 
 -10   8  16      497.48      309.56    194.92 o 
  -8   8  16      493.78      342.45    219.11 o 
  -6   8  16      303.67      517.78    314.39 o 
  -4   8  16      855.22     1615.50    365.91 o 
  -2   8  16      116.58      199.28    253.45 o 
   0   8  16       75.93      182.11    207.26 o 
   2   8  16     1875.28     2245.50    641.12 o 
 -15   9  16      768.79      792.27    392.51 o 
 -13   9  16      185.24       81.98    222.25 o 
 -11   9  16      162.50      170.50    218.87 o 
  -9   9  16       52.37      271.10    207.98 o 
  -7   9  16      597.33      428.06    484.41 o 
  -5   9  16       47.84      693.84    340.27 o 
  -3   9  16      412.06      692.39    257.32 o 
 -25   1  17      188.76      184.23    124.92 o 
 -23   1  17     2308.76     1400.62    489.42 o 
 -21   1  17     1246.72     1604.74    336.52 o 
 -19   1  17     1117.15     1050.78    201.33 o 
 -17   1  17      619.85      543.92    189.36 o 
 -15   1  17      119.35      108.68     64.69 o 
 -13   1  17      226.70      166.82    119.07 o 
 -11   1  17     2377.39     2101.99    252.12 o 
  -9   1  17      399.83      143.53    117.56 o 
  -7   1  17     3126.50     3600.45    345.78 o 
  -5   1  17     1168.22      919.31    247.16 o 
  -3   1  17     1224.81     1231.93    190.61 o 
  -1   1  17     1219.16     1458.36    263.37 o 
   1   1  17      137.15      113.73    160.38 o 
   3   1  17      241.89      310.00    161.12 o 
   5   1  17      176.00      110.94    146.92 o 
   7   1  17        3.47      226.87    136.96 o 
 -24   2  17     1668.40     1112.16    425.75 o 
 -22   2  17       10.88      239.56    154.50 o 
 -20   2  17      276.12      314.13    126.02 o 
 -18   2  17      266.73      331.99    116.69 o 
 -16   2  17     1094.93      894.63    172.65 o 
 -14   2  17       26.22      159.09    287.55 o 
 -12   2  17     2926.25     2944.26    315.51 o 
 -10   2  17     2767.44     3018.15    301.60 o 
  -8   2  17      979.45      853.80    186.65 o 
  -6   2  17      861.58     1014.47    179.35 o 
  -4   2  17     1125.95     1357.04    332.05 o 
  -2   2  17       12.71       98.41     99.14 o 
   0   2  17      281.09      506.88    177.88 o 
   2   2  17      358.08      458.54    258.17 o 
   4   2  17      767.57      416.19    182.68 o 
   6   2  17     2446.68     2286.02    388.39 o 
 -23   3  17       30.38       52.40     86.20 o 
 -21   3  17      963.43     1112.09    452.49 o 
 -19   3  17     2636.26     2402.13    419.60 o 
 -17   3  17     1676.33     2169.37    327.45 o 
 -15   3  17    18110.53    18965.28    862.53 o 
 -13   3  17     3446.38     3482.90    512.62 o 
 -11   3  17      328.27      169.32     88.41 o 
  -9   3  17      443.01     1010.66    218.31 o 
  -7   3  17     2115.57     2256.40    307.99 o 
  -5   3  17     1734.01     1923.06    203.87 o 
  -3   3  17      197.57      215.27    111.95 o 
  -1   3  17     2341.52     2047.98    360.58 o 
   1   3  17      112.84      103.67    115.68 o 
   3   3  17      792.85      726.73    178.72 o 
   5   3  17     4325.12     4088.25    517.22 o 
 -22   4  17      335.93      304.92    399.28 o 
 -20   4  17       19.08      144.14    305.93 o 
 -18   4  17     2126.26     2126.93    353.69 o 
 -16   4  17     2779.46     3038.12    589.01 o 
 -14   4  17      876.47     1178.77    230.96 o 
 -12   4  17     6190.18     6317.37   1024.44 o 
 -10   4  17     3776.72     4276.06    463.37 o 
  -8   4  17        1.73       -6.31     83.09 o 
  -6   4  17       26.84      211.29    111.81 o 
  -4   4  17       77.84       45.53     68.08 o 
  -2   4  17      520.96      463.63    156.53 o 
   0   4  17       41.53      225.46    145.94 o 
   2   4  17     1114.81     1163.59    344.94 o 
   4   4  17     1361.49     1708.98    462.64 o 
   6   4  17      305.42      416.26    229.01 o 
 -21   5  17       39.51       70.48    246.19 o 
 -19   5  17      262.13      331.32    238.94 o 
 -17   5  17      184.59      546.32    229.27 o 
 -15   5  17        2.22      125.03    335.68 o 
 -13   5  17       38.95      241.38    240.75 o 
 -11   5  17      804.70      864.66    257.85 o 
  -9   5  17     1058.96     1112.02    179.50 o 
  -7   5  17     4982.76     4908.63    482.08 o 
  -5   5  17        5.66       29.10    109.55 o 
  -3   5  17     3351.20     3640.97    325.39 o 
  -1   5  17      115.78      547.03    275.34 o 
   1   5  17     2068.69     2354.56    554.30 o 
   3   5  17      498.84      422.20    190.18 o 
   5   5  17        3.90      263.63    288.03 o 
 -20   6  17       62.52      395.41    266.03 o 
 -18   6  17        0.39     -136.64    239.91 o 
 -16   6  17      226.91      390.09    224.67 o 
 -14   6  17      561.00     1270.88    343.66 o 
 -12   6  17       23.86      404.12    310.28 o 
 -10   6  17      106.86      450.07    252.97 o 
  -8   6  17        2.17      243.05    224.91 o 
  -6   6  17       22.73       73.34    122.28 o 
  -4   6  17      261.65      571.16    171.95 o 
  -2   6  17      106.99      110.60    116.16 o 
   0   6  17     1059.20     1573.30    353.33 o 
   2   6  17       53.57      230.42    154.42 o 
 -19   7  17        4.74      191.30    163.73 o 
 -17   7  17      388.08      201.21    233.86 o 
 -15   7  17      492.35      224.67    150.43 o 
 -13   7  17      126.05      307.86    233.38 o 
 -11   7  17     1658.38     1174.87    426.12 o 
  -9   7  17       63.08      416.21    225.40 o 
  -7   7  17     2186.72     2048.88    427.82 o 
  -5   7  17      428.86      499.64    326.73 o 
  -3   7  17     2373.01     2007.28    374.13 o 
  -1   7  17     2617.68     2991.10    915.37 o 
   1   7  17      110.06      305.04    140.15 o 
 -16   8  17      566.17      786.47    483.68 o 
 -14   8  17      344.98      606.78    452.00 o 
 -12   8  17       78.14      539.55    400.49 o 
 -10   8  17     1574.23     1513.20    529.87 o 
  -8   8  17       57.18      169.53    235.07 o 
  -6   8  17      628.44     1079.58    446.68 o 
  -4   8  17      350.79      495.78    368.08 o 
  -2   8  17       71.67      193.23    183.80 o 
  -9   9  17      678.80      785.74    438.70 o 
 -24   0  18       41.64       57.07    122.86 o 
 -22   0  18        5.67      111.97    171.47 o 
 -20   0  18       63.59      -46.19    163.24 o 
 -18   0  18      907.34      869.66    271.10 o 
 -16   0  18     8141.05    11096.17   1068.94 o 
 -14   0  18      107.38       65.06    149.22 o 
 -12   0  18     2632.79     2945.39    476.19 o 
 -10   0  18     2115.88     2918.54    371.23 o 
  -8   0  18       26.70      -34.58    183.56 o 
  -6   0  18     2574.99     3507.43    446.92 o 
  -4   0  18     1575.57     1482.25    281.99 o 
  -2   0  18      395.59      805.33    223.70 o 
   0   0  18      789.44      691.42    215.48 o 
   2   0  18     2885.21     3953.38    959.63 o 
   4   0  18     1378.59     1357.21    464.09 o 
 -23   1  18      417.94      402.78    190.71 o 
 -21   1  18      529.89      310.48    225.88 o 
 -19   1  18      233.28      249.22    193.72 o 
 -17   1  18      218.11      165.36     93.11 o 
 -15   1  18     4406.41     4497.83    443.66 o 
 -13   1  18     1513.96     1152.59    299.35 o 
 -11   1  18       24.80       57.67    146.54 o 
  -9   1  18     1928.20     2127.89    281.98 o 
  -7   1  18     4460.53     4727.88    412.25 o 
  -5   1  18       21.77       73.97    115.15 o 
  -3   1  18     3972.39     4076.77    477.40 o 
  -1   1  18     2216.24     2457.65    247.89 o 
   1   1  18      579.11      477.54    201.63 o 
   3   1  18      309.32      209.98    265.06 o 
   5   1  18     1105.16      728.99    202.94 o 
 -24   2  18      820.25      612.23    253.81 o 
 -22   2  18        0.65       93.43    149.10 o 
 -20   2  18      590.93      612.45    162.37 o 
 -18   2  18     1744.63     2393.40    484.29 o 
 -16   2  18       86.86      304.31    142.54 o 
 -14   2  18     1071.98      753.76    332.05 o 
 -12   2  18      573.57      335.59    153.06 o 
 -10   2  18      724.09      654.36    171.34 o 
  -8   2  18      709.25      991.18    198.30 o 
  -6   2  18     1347.31     1820.64    510.89 o 
  -4   2  18     4318.41     5213.07    416.94 o 
  -2   2  18      760.19     1037.19    280.90 o 
   0   2  18      480.51      604.02    229.87 o 
   2   2  18       99.64      287.75    142.01 o 
   4   2  18       88.84       30.72    179.20 o 
 -23   3  18       62.67      107.38    264.57 o 
 -21   3  18       47.45      152.89    257.56 o 
 -19   3  18       38.78      -56.16    105.21 o 
 -17   3  18      997.42     1034.51    239.44 o 
 -15   3  18      139.43      223.33    287.31 o 
 -13   3  18       22.53      215.65    250.31 o 
 -11   3  18        0.04      210.73    150.15 o 
  -9   3  18      264.14      737.96    190.04 o 
  -7   3  18      206.96      419.53    256.59 o 
  -5   3  18      694.78      466.96    159.04 o 
  -3   3  18     2154.09     2133.17    629.88 o 
  -1   3  18        3.85      103.06    131.08 o 
   1   3  18      397.59      347.32    143.29 o 
   3   3  18     1732.12     1536.54    700.49 o 
 -22   4  18     1205.10     1407.76    594.69 o 
 -20   4  18      500.01      495.29    252.48 o 
 -18   4  18      336.46      469.90    240.87 o 
 -16   4  18      410.19      282.04    163.73 o 
 -14   4  18      114.98      182.47    107.40 o 
 -12   4  18      103.74       50.88     60.46 o 
 -10   4  18       27.95       68.30     96.49 o 
  -8   4  18       80.49      269.17    150.19 o 
  -6   4  18      975.68     1148.99    203.71 o 
  -4   4  18      313.53      651.02    164.99 o 
  -2   4  18      220.67      207.69    164.62 o 
   0   4  18       85.80      178.00    121.62 o 
   2   4  18     1068.06     1121.49    451.52 o 
 -21   5  18     2337.39     2106.92    926.01 o 
 -19   5  18       68.05      285.37    234.83 o 
 -17   5  18     2068.87     1878.14    581.15 o 
 -15   5  18     2380.66     3203.43    561.31 o 
 -13   5  18      368.71      250.79    249.10 o 
 -11   5  18       30.93       68.64     89.88 o 
  -9   5  18      809.78     1130.96    195.25 o 
  -7   5  18     3458.50     4302.36    645.72 o 
  -5   5  18      192.29      248.07    117.40 o 
  -3   5  18     2190.99     1272.35    829.40 o 
  -1   5  18     1468.80     1301.19    286.86 o 
   1   5  18       67.98      281.97    138.72 o 
 -18   6  18      397.56      400.73    279.81 o 
 -16   6  18     1971.88     2229.54    376.79 o 
 -14   6  18      189.65      106.65    227.33 o 
 -12   6  18     3063.16     2935.71    526.25 o 
 -10   6  18      609.45      837.98    257.08 o 
  -8   6  18       20.41      -40.15    228.30 o 
  -6   6  18     2305.39     2171.25    365.91 o 
  -4   6  18     1114.00     1134.91    364.82 o 
  -2   6  18      351.86      329.10    131.65 o 
   0   6  18     1027.85      931.11    293.10 o 
 -17   7  18      120.85       32.65    216.69 o 
 -15   7  18      471.20      401.22    298.92 o 
 -13   7  18      837.09      589.13    486.59 o 
 -11   7  18       30.01       77.39    157.20 o 
  -9   7  18      869.03      606.30    436.28 o 
  -7   7  18      815.56      886.35    475.94 o 
  -5   7  18       10.86      -12.33    244.02 o 
  -3   7  18       19.19      327.21    300.37 o 
 -12   8  18      390.44      118.99     93.35 o 
 -10   8  18      200.53      722.86    437.73 o 
  -8   8  18     1159.98     1586.24    502.79 o 
 -21   1  19     1622.55     1857.04    352.53 o 
 -19   1  19      179.44      207.91    226.12 o 
 -17   1  19     1961.33     1356.22    203.99 o 
 -15   1  19     1071.91      870.38    249.98 o 
 -13   1  19      886.54     1545.71    279.21 o 
 -11   1  19       23.49      176.77    102.66 o 
  -9   1  19      563.87      472.05    146.76 o 
  -7   1  19      832.55      731.58    185.72 o 
  -5   1  19     1361.16     1559.64    237.55 o 
  -3   1  19      250.63      430.94    218.14 o 
  -1   1  19     1527.62     2244.98    294.00 o 
   1   1  19     1200.06     1366.29    348.26 o 
 -22   2  19      101.50      210.54    117.79 o 
 -20   2  19      221.43      251.19    195.89 o 
 -18   2  19     2045.68     2400.03    235.66 o 
 -16   2  19     1347.88     1459.73    239.49 o 
 -14   2  19      990.35      558.64    187.29 o 
 -12   2  19     1515.28     1896.57    264.44 o 
 -10   2  19       46.21      132.17    139.91 o 
  -8   2  19      242.90      474.72    340.88 o 
  -6   2  19     1459.23     1425.61    327.49 o 
  -4   2  19     2811.77     3142.38    463.37 o 
  -2   2  19     1585.19     1365.41    259.03 o 
   0   2  19       60.94      279.60    136.06 o 
   2   2  19     3061.13     3459.74    551.68 o 
 -21   3  19      690.34     1019.12    411.13 o 
 -19   3  19        4.93       59.14     40.02 o 
 -17   3  19      433.27      556.44    204.48 o 
 -15   3  19     1560.25     1273.76    403.94 o 
 -13   3  19     1557.01     1940.24    256.95 o 
 -11   3  19      618.87      394.50    176.54 o 
  -9   3  19     8860.27     9800.20    565.43 o 
  -7   3  19     5323.52     5730.82    546.11 o 
  -5   3  19     1667.50     1977.31    574.25 o 
  -3   3  19     4014.23     3435.08    278.88 o 
  -1   3  19       21.56      258.30    227.33 o 
   1   3  19      541.01      369.59    123.65 o 
 -20   4  19      995.38     1329.64    376.31 o 
 -18   4  19     3546.71     2613.34   1210.42 o 
 -16   4  19      133.18      109.55    108.38 o 
 -14   4  19      205.34      258.73    210.52 o 
 -12   4  19     2539.79     2745.02    478.85 o 
 -10   4  19     1199.59     1532.26    223.46 o 
  -8   4  19      378.20      412.22    182.35 o 
  -6   4  19     4902.68     4716.22    829.36 o 
  -4   4  19     1807.43     1861.52    356.26 o 
  -2   4  19      119.53       65.52    103.07 o 
   0   4  19      111.31      289.43    166.24 o 
 -19   5  19      689.13      484.65    482.96 o 
 -17   5  19      306.32      268.93    215.00 o 
 -15   5  19      233.45      412.34    266.03 o 
 -13   5  19       16.83      397.10    329.63 o 
 -11   5  19      292.57       80.05    224.67 o 
  -9   5  19        4.07      116.94    196.01 o 
  -7   5  19      471.82      395.40    157.24 o 
  -5   5  19      607.03     1020.43    469.78 o 
  -3   5  19      722.46      652.44    202.26 o 
  -1   5  19     2107.86     2040.20    543.81 o 
 -16   6  19       27.50      533.26    316.81 o 
 -14   6  19        0.63       82.71    220.32 o 
 -12   6  19       56.00      319.23    202.91 o 
 -10   6  19      174.67      -83.92    210.16 o 
  -8   6  19       19.81      130.11    251.03 o 
  -6   6  19       51.06      286.82    289.97 o 
  -4   6  19       82.86      358.41    259.50 o 
 -11   7  19       67.34      578.97    377.27 o 
  -9   7  19       16.98      472.32    354.06 o 
 -20   0  20       42.00      237.00    206.53 o 
 -18   0  20     2505.69     2560.86    612.83 o 
 -16   0  20       18.36      -97.95    172.43 o 
 -14   0  20        5.47      127.69    190.81 o 
 -12   0  20      429.75      427.58    185.98 o 
 -10   0  20     2761.64     3327.50    569.05 o 
  -8   0  20     1377.70      764.70    401.70 o 
  -6   0  20     2435.98     1502.56    582.11 o 
  -4   0  20     6824.94     8096.13   2342.48 o 
  -2   0  20      371.30       28.30    220.56 o 
 -19   1  20      141.72      293.13    148.93 o 
 -17   1  20      874.01     1137.65    179.01 o 
 -15   1  20      109.38      -20.35    116.90 o 
 -13   1  20      722.15      390.36    198.07 o 
 -11   1  20      139.29      235.21    270.50 o 
  -9   1  20     3073.59     3119.60    434.59 o 
  -7   1  20     1186.22     1297.63    257.63 o 
  -5   1  20      281.93      240.60    144.36 o 
  -3   1  20     1574.19     1297.43    346.44 o 
  -1   1  20      501.86      554.58    257.32 o 
 -20   2  20       11.04       69.50    121.89 o 
 -18   2  20      477.72      355.98    142.10 o 
 -16   2  20      140.33      216.43    146.38 o 
 -14   2  20      452.51      526.03    151.39 o 
 -12   2  20     1188.16     1483.14    438.94 o 
 -10   2  20       96.37      221.50    160.92 o 
  -8   2  20     1395.52     1484.18    246.52 o 
  -6   2  20      457.43      442.05    174.83 o 
  -4   2  20      420.67      139.43    124.92 o 
  -2   2  20       66.96      144.53    145.83 o 
 -19   3  20       76.03      318.16    162.53 o 
 -17   3  20      229.08      316.17    153.00 o 
 -15   3  20        0.10      120.59    114.61 o 
 -13   3  20      152.65      249.66    145.61 o 
 -11   3  20      909.24      935.70    213.38 o 
  -9   3  20        9.10      261.79    137.17 o 
  -7   3  20      224.42      343.88    222.01 o 
  -5   3  20       44.32       79.49    135.33 o 
  -3   3  20      109.26      198.81    108.47 o 
 -16   4  20      830.58      778.00    357.93 o 
 -14   4  20      741.84      435.56    215.96 o 
 -12   4  20      203.93      173.91     80.93 o 
 -10   4  20      110.71      196.82    341.84 o 
  -8   4  20      106.74      286.58    137.54 o 
  -6   4  20      210.73      170.92    152.05 o 
  -4   4  20       54.09       -4.82    120.40 o 
 -15   5  20     1330.33     2162.79    686.59 o 
 -13   5  20      104.29      307.62    311.01 o 
 -11   5  20      191.80      242.81    171.22 o 
  -9   5  20     3085.68     4506.47    954.31 o 
  -7   5  20      214.76      450.79    269.90 o 
 -17   1  21     1324.90     1599.19    350.29 o 
 -15   1  21     1920.54     1982.28    683.93 o 
 -13   1  21      117.35      319.31    152.02 o 
 -11   1  21      445.79      789.72    258.23 o 
  -9   1  21      429.55      442.59    429.87 o 
  -7   1  21        1.08       -6.93    265.54 o 
  -5   1  21        0.29      210.66    148.97 o 
 -16   2  21       14.20       75.02    100.95 o 
 -14   2  21      370.14      278.25    154.51 o 
 -12   2  21     1213.43     1289.60    364.18 o 
 -10   2  21     1195.68      679.10    369.17 o 
  -8   2  21      692.21      414.96    193.33 o 
  -6   2  21     2129.61     1947.90    396.54 o 
 -13   3  21      180.58      343.74    225.28 o 
 -11   3  21      208.70      310.13    481.14 o 
  -9   3  21     3250.28     3609.82    550.19 o 
                                                 
